# Supplementary material for: Assessing microbial diversity in open-pit mining: Metabarcoding analysis of soil and pit microbiota across operational and restoration stages
Source: PLoS One. 2025 Apr 7;20(4):e0320923. doi: 10.1371/journal.pone.0320923 (PMC11975129; doi:10.1371/journal.pone.0320923)
Supplement: S1 Table — (XLSX) [file pone.0320923.s001.xlsx]

## Sheet: Supporting table "1"
	Type	Sample	Mine	Code	UTM georeference	Altitude (masl)	Observations
	SOILS	Pristine soil – San Pedro	MLZ	PSP	731335, 9244709	3223	pH: 4.5; C.O: 8.8%; T.N.: 5430 mg/Kg; Texture: clay loam
		Technosoil – La Zanja	MLZ	TCZ	733269, 9244976	3560	pH: 7.7; C.O: 6.8– 7.9%; T.N.: 2459-3076 mg/Kg; Texture: sandy loam; Composition: topsoil, vegetal biomass, organic wastes, Acid Water Treatment Plant sludge, ash, limestone.
		Revegetated technosoil -San Pedro	MLZ	TCP	731909, 9245363	3299	pH: 6.5 – 7.5; C.O: 5– 8.8%; T.N.: 2400-3500 mg/Kg Texture: sandy loam, seeded with Lolium sp., Trifolium sp., Festuca sp. Vicia sp., Lupinus sp., and Cytisus sp.
		Topsoil - DMO	MLZ	TSO	732169, 9244278	3546	pH 4-4.7; C.O: 4.4 -8%; T.N.: > 3300mg/kg; Texture: clay loam
		Topsoil - Coimolache	CMC	TSC	757482.22, 9256252.37	3932	pH: 3.9; C.O: 3 – 5%; T.N.: > 2000mg/kg; Texture: clay loam
		Topsoil – DM1	CMC	TSD	753665, 9255506.84	3800	pH: 4.27; C.O: 5 – 7%; T.N.: > 2000mg/kg; Texture: clay loam
	PITS	Dry "orange" pit – San Pedro	MLZ	POD	731929, 9245338	3299	pH: 1-2; T.S: 1.44%; T.C.: 0.08%; Fe: 2.11%; Lithology: Pyroclastic rocks, tuffs of 8% quartz-eyed crystals, with advanced argillic alteration (alunite - pyrophyllite - dickite - kaolin) of the high sulphidation system with presence of oxides (goethite and jarosite).
		Wet "orange" pit – San Pedro	MLZ	POW	731935, 9245325	3294	pH: 1-2; T.S: 1.03%; T.C.: 0.08%; Fe: 1.85%; Lithology: Pyroclastic rocks, tuffs of 8% quartz-eyed crystals, with advanced argillic alteration (alunite - pyrophyllite - dickite - kaolin) of the high sulphidation system with presence of oxides (goethite and jarosite).
		Dry "grey" pit – San Pedro	MLZ	GP	731911, 9245364	3300	pH: 1-2; T.S: 2.07%; T.C.: 0.09%; Fe: 1.79%; Lithology: Pyroclastic rocks, tuffs of 8% quartz-eyed crystals, with advanced argillic alteration (alunite - pyrophyllite - dickite - kaolin) of the high sulphidation system - acid environment (pH: 1 - 2), with presence of sulphides (silica + pyrite and enargite).
		Hold road	MLZ	HR	731721, 9244236	3399	pH: 4-5; T.S:0.17%; T.C.:0.11%; Fe: 1.88%; Lithology: Tourmaline quartz gaps, sub-rounded polymict clasts (mainly pyroclastics), tourmaline quartz matrix, with phyllic alteration (sericite + kaolin) evidence of porphyry type systems, mixed ineralization (goethite, hematite, pyrite).
	WATER	Water from San Pedro´s pit	MLZ	WP	731935, 9245325	3294	pH: 3.5; Visually clean and transparent.
		Supporting Table 1: Sampling points information. CMC; Minera Coimolache S.A., MLZ; Minera La Zanja. C.O: Organic Carbon ; T.N: Total Nitrogen ; T.C: Total Carbon ; T.S: Total Sulfur
