# Supplementary material for: Assessing microbial diversity in open-pit mining: Metabarcoding analysis of soil and pit microbiota across operational and restoration stages
Source: PLoS One. 2025 Apr 7;20(4):e0320923. doi: 10.1371/journal.pone.0320923 (PMC11975129; doi:10.1371/journal.pone.0320923)
Supplement: S2 Table — (XLSX) [file pone.0320923.s002.xlsx]

## Sheet: Supporting table "2"
	Bacteria
	Sample-id		Raw reads	Filtered reads	% of filtered reads	Chao-1	Class			Genus
							Shannon	Simpson	Inverse Simpson	Shannon	Simpson	Inverse Simpson
	Soils	PSP	34821	23653	0.679	1368	2.514	0.118	8.447	3.61	0.06	17.03
		TSD	34773	21320	0.613	1785	2.773	0.082	12.234	3.82	0.05	20.48
		TSO	34784	23296	0.67	1664	2.688	0.097	10.318	4.08	0.03	29.42
		TSC	34802	22461	0.645	1538	2.554	0.121	8.252	3.79	0.05	19.64
		TCZ	34793	27162	0.781	1127	2.348	0.128	7.832	4.15	0.04	26.9
		TCP	34783	24816	0.713	1307	2.539	0.125	7.994	4.26	0.03	31.39
	Pits	POD	34796	30026	0.863	186.2	1.035	0.419	2.386	1.67	0.28	3.58
		POW	34811	26506	0.761	202.2	1.097	0.434	2.303	2.22	0.29	3.48
		GP	34786	33806	0.972	134.6	0.214	0.922	1.084	0.35	0.9	1.12
		HR	34800	30612	0.88	193.2	1.013	0.47	2.126	1.85	0.22	4.52
		WP	34817	29465	0.846	192	2.058	0.211	4.739	3.27	0.07	14.15
	Total		382766	293123	-	-	-	-	-	-	-	-
	Average		34797	26648	0.705	-	-	-	-	-	-	-
	Supporting Table 2: Diversity indices and sequence processing summary of 16S rRNA metagenomic analysis in soil and pit samples at class and genus levels. PSP: Pristine soil, TSD; topsoil from Deposit 1, TSO; topsoil from the DMO deposit, TSC; topsoil from the Coimolache deposit, TCZ; recently amended topsoil (technosoil), TCP; eight-month-old amended technosoil. POD; Dry orange pit, POW; wet oran…
