# Supplementary material for: Assessing microbial diversity in open-pit mining: Metabarcoding analysis of soil and pit microbiota across operational and restoration stages
Source: PLoS One. 2025 Apr 7;20(4):e0320923. doi: 10.1371/journal.pone.0320923 (PMC11975129; doi:10.1371/journal.pone.0320923)
Supplement: S3 Table — PSP: Pristine soil, TSD; topsoil from Deposit 1, TSO; topsoil from the DMO deposit, TSC; topsoil from the Coimolache deposit, TCZ; recently amended topsoil (technosoil), TCP; eight-month-old amended technosoil. POD; Dry orange pit, POW; wet orange pit, GP; dry gray pit, HR; hold road, WP; water collected from the pit. (XLSX) [file pone.0320923.s003.xlsx]

## Sheet: Supporting table "3"
	Fungi
	Sample-id		Raw reads	Filtered reads	% of filtered reads	Chao-1	Class			Genus
							Shannon	Simpson	Inverse Simpson	Shannon	Simpson	Inverse Simpson
	Soils	PSP	36,383	31356	0.862	1025	2.042	0.189	5.28	2.59	0.17	5.83
		TSD	70,389	30652	0.435	1096	2.224	0.17	5.877	4.12	0.04	22.79
		TSO	103,681	26674	0.257	806.9	2.397	0.113	8.886	3.77	0.05	20.05
		TSC	88,274	28264	0.32	736.2	2.229	0.14	7.137	3.8	0.04	22.46
		TCZ	70,875	33432	0.472	893	1.552	0.318	3.143	2.27	0.18	5.69
		TCP	73,722	32985	0.447	742.6	1.676	0.238	4.205	2.32	0.17	5.82
	Pits	POD	40,227	33896	0.843	770.5	1.552	0.292	3.424	2.15	0.23	4.26
		POW	25,142	21768	0.866	502.8	1.503	0.353	2.834	2.08	0.26	3.85
		GP	57,666	34557	0.599	785.6	1.641	0.26	3.851	2.15	0.21	4.84
		HR	42,524	34727	0.817	876.2	0.845	0.655	1.526	1.28	0.54	1.86
		WP	59,283	29854	0.504	767.3	2.53	0.094	10.65	3.85	0.04	25.81
	Total		668176	338165	-	-	-	-	-	-	-	-
	Average		60,742	30742	0.506	-	-	-	-	-	-	-
	Supporting Table 3: Diversity indices and sequence processing summary of ITS metagenomic analysis in soil and pit samples at class and genus levels. PSP: Pristine soil, TSD; topsoil from Deposit 1, TSO; topsoil from the DMO deposit, TSC; topsoil from the Coimolache deposit, TCZ; recently amended topsoil (technosoil), TCP; eight-month-old amended technosoil. POD; Dry orange pit, POW; wet orange pi…
