# Supplementary material for: Assessing microbial diversity in open-pit mining: Metabarcoding analysis of soil and pit microbiota across operational and restoration stages
Source: PLoS One. 2025 Apr 7;20(4):e0320923. doi: 10.1371/journal.pone.0320923 (PMC11975129; doi:10.1371/journal.pone.0320923)
Supplement: S4 Table — (XLSX) [file pone.0320923.s004.xlsx]

## Sheet: Supporting table "4"
	Sample	Phylum	Total	Class	Total	Order	Total	Family	Total	Genus	Total
	Number of bacterial OTU's observed in soil
	PSP	20	23	43	56	79	112	123	206	199	415
	TSD	22		48		89		146		264
	TSO	19		44		82		140		242
	TSC	21		46		87		136		229
	TCZ	16		43		80		148		282
	TCP	18		45		80		153		291
	Number of bacterial OTU's observed in pit
	POD	6	13	12	30	18	56	32	98	48	169
	POW	7		12		24		40		73
	GP	10		16		31		44		60
	HR	6		9		16		28		45
	WP	11		23		35		50		66
	Number of fungal OTU's observed in soil
	PSP	8	11	28	35	75	105	140	209	228	368
	TSD	9		30		69		149		238
	TSO	7		26		75		140		216
	TSC	9		26		74		150		210
	TCZ	7		27		76		132		201
	TCP	9		28		84		126		187
	Number of fungal OTU’s observed in pit
	POD	8	9	25	31	70	96	120	179	177	293
	POW	8		24		62		101		139
	GP	8		24		65		119		169
	HR	5		22		69		119		168
	WP	8		27		86		149		228
	Supporting Table 4: Number of bacterial and fungal OTUs observed in soil and pit samples. PSP: Pristine soil, TSD; topsoil from Deposit 1, TSO; topsoil from the DMO deposit, TSC; topsoil from the Coimolache deposit, TCZ; recently amended topsoil (technosoil), TCP; eight-month-old amended technosoil. POD; Dry orange pit, POW; wet orange pit, GP; dry gray pit, HR; hold road, WP; water collected fro…
