# Supplementary material for: Assessing microbial diversity in open-pit mining: Metabarcoding analysis of soil and pit microbiota across operational and restoration stages
Source: PLoS One. 2025 Apr 7;20(4):e0320923. doi: 10.1371/journal.pone.0320923 (PMC11975129; doi:10.1371/journal.pone.0320923)
Supplement: S5 Table — (XLSX) [file pone.0320923.s005.xlsx]

## Sheet: Supporting table "5"
	A											B
		Samples											Samples
	Class (>1% in PSP)	PSP		TCZ			TCP					All Class	PSP		TCZ					TCP
		Total reads	Prevalence %	Total Reads	Prevalence %	Ratio from prevalence %	Total Reads	Prevalence %	Ratio from prevalence %				Total reads	Prevalence %	Total Reads	Prevalence %	RPKM	% RPKM ratio from reads	Ratio from prevalence %	Total Reads	Prevalence %	RPKM	% RPKM ratio from reads	Ratio from prevalence %
	acidobacteriia	5197	0.219718	1041	0.0383256	0.174431	1661	0.0669326	0.304629			acidobacteriia	5197	0.219718	1041	0.0383256	-4156	-79.9692	0.174431	1661	0.0669326	-3536	-68.0393	0.304629
	betaproteobacteria	4427	0.187164	2492	0.0917458	0.490188	6641	0.26761	1.42981			betaproteobacteria	4427	0.187164	2492	0.0917458	-1935	-43.7091	0.490188	6641	0.26761	2214	50.0113	1.42981
	verrucomicrobiae	2429	0.102693	339	0.0124807	0.121534	236	0.00950999	0.092606			verrucomicrobiae	2429	0.102693	339	0.0124807	-2090	-86.0436	0.121534	236	0.00950999	-2193	-90.2841	0.092606
	deltaproteobacteria	1959	0.0828225	784	0.0288639	0.348503	4007	0.161468	1.94957			deltaproteobacteria	1959	0.0828225	784	0.0288639	-1175	-59.9796	0.348503	4007	0.161468	2048	104.543	1.94957
	alphaproteobacteria	1874	0.0792289	3493	0.128599	1.62313	1664	0.0670535	0.846327			alphaproteobacteria	1874	0.0792289	3493	0.128599	1619	86.3927	1.62313	1664	0.0670535	-210	-11.206	0.846327
	holophagae	1492	0.0630787	223	0.00821	0.130155	1077	0.0433994	0.68802			holophagae	1492	0.0630787	223	0.00821	-1269	-85.0536	0.130155	1077	0.0433994	-415	-27.815	0.68802
	gammaproteobacteria	1451	0.0613453	4348	0.160077	2.60944	2226	0.0897002	1.46222			gammaproteobacteria	1451	0.0613453	4348	0.160077	2897	199.655	2.60944	2226	0.0897002	775	53.4114	1.46222
	bacteroidetes	814	0.0344142	12	0.000441794	0.0128375	26	0.00104771	0.0304441			bacteroidetes	814	0.0344142	12	0.000441794	-802	-98.5258	0.0128375	26	0.00104771	-788	-96.8059	0.0304441
	ktedonobacteria	586	0.0247749	82	0.00301892	0.121854	32	0.00128949	0.0520483			ktedonobacteria	586	0.0247749	82	0.00301892	-504	-86.0068	0.121854	32	0.00128949	-554	-94.5392	0.0520483
	actinomycetia	563	0.0238025	3665	0.134931	5.66879	738	0.0297389	1.2494			actinomycetia	563	0.0238025	3665	0.134931	3102	550.977	5.66879	738	0.0297389	175	31.0835	1.2494
	sphingobacteriia	494	0.0208853	437	0.0160887	0.770334	317	0.012774	0.611627			sphingobacteriia	494	0.0208853	437	0.0160887	-57	-11.5385	0.770334	317	0.012774	-177	-35.83	0.611627
	chitinophagia	399	0.0168689	6113	0.225057	13.3415	992	0.0399742	2.3697			chitinophagia	399	0.0168689	6113	0.225057	5714	1432.08	13.3415	992	0.0399742	593	148.622	2.3697
	clostridia	378	0.0159811	139	0.00511744	0.320219	349	0.0140635	0.880011			clostridia	378	0.0159811	139	0.00511744	-239	-63.2275	0.320219	349	0.0140635	-29	-7.67196	0.880011
	cytophagia	244	0.0103158	1212	0.0446212	4.32551	816	0.032882	3.18753			cytophagia	244	0.0103158	1212	0.0446212	968	396.721	4.32551	816	0.032882	572	234.426	3.18753
	Total		0.943094		0.897577			0.837444				planctomycetia	188	0.00794825	135	0.00497018	-53	-28.1915	0.625317	68	0.00274017	-120	-63.8298	0.344751
	Simility with PSP		1		0.395854			0.59839				bacilli	150	0.00634169	35	0.00128856	-115	-76.6667	0.20319	5	0.000201483	-145	-96.6667	0.0317712
					0.897577			0.837444				thermoleophilia	124	0.00524246	7	0.000257713	-117	-94.3548	0.0491588	18	0.000725338	-106	-85.4839	0.138358
					-0.501723			-0.239054				gemmatimonadetes	116	0.00490424	54	0.00198807	-62	-53.4483	0.405378	582	0.0234526	466	401.724	4.78211
												opitutae	101	0.00427007	19	0.000699507	-82	-81.1881	0.163816	249	0.0100338	148	146.535	2.34981
	Supporting Table 5: Comparative prevalence and RPKM analysis of bacterial classes in soil samples, highlighting classes with prevalence >1% (A) and all detected classes (B). Green cells indicate prevalences higher than those in PSP while numbers in red indicate negative values, .PSP: Pristine soil, TCZ; recently amended topsoil (technosoil), TCP; eight-month-old amended technosoil.											fusobacteriia	96	0.00405868	2	7.36323e-05	-94	-97.9167	0.0181419	6	0.000241779	-90	-93.75	0.0595709
												acidimicrobiia	91	0.00384729	1	3.68161e-05	-90	-98.9011	0.00956936	1	4.02966e-05	-90	-98.9011	0.010474
												ignavibacteria	87	0.00367818	6	0.000220897	-81	-93.1034	0.060056	39	0.00157157	-48	-55.1724	0.427267
												flavobacteriia	64	0.00270579	1076	0.0396142	1012	1581.25	14.6405	255	0.0102756	191	298.438	3.79765
												nitrososphaeria	53	0.00224073	2	7.36323e-05	-51	-96.2264	0.0328608	1	4.02966e-05	-52	-98.1132	0.0179837
												anaerolineae	52	0.00219845	26	0.00095722	-26	-50	0.435406	878	0.0353804	826	1588.46	16.0933
												oligoflexia	40	0.00169112	5	0.000184081	-35	-87.5	0.108852	9	0.000362669	-31	-77.5	0.214455
												spartobacteria	38	0.00160656	10	0.000368161	-28	-73.6842	0.229161	20	0.000805932	-18	-47.3684	0.50165
												nitrospinia	32	0.00135289	0	0	-32	-100	0	0	0	-32	-100	0
												chthonomonadetes	28	0.00118378	0	0	-28	-100	0	0	0	-28	-100	0
												rubrobacteria	25	0.00105695	0	0	-25	-100	0	1	4.02966e-05	-24	-96	0.0381254
												chloroflexia	18	0.000761003	13	0.00047861	-5	-27.7778	0.62892	93	0.00374758	75	416.667	4.92453
												crenarchaeota	10	0.000422779	0	0	-10	-100	0	0	0	-10	-100	0
												phycisphaerae	7	0.000295946	0	0	-7	-100	0	0	0	-7	-100	0
												dehalococcoidia	6	0.000253668	2	7.36323e-05	-4	-66.6667	0.290271	10	0.000402966	4	66.6667	1.58856
												cyanobacteria	4	0.000169112	5	0.000184081	1	25	1.08852	38	0.00153127	34	850	9.05478
												deinococci	4	0.000169112	0	0	-4	-100	0	0	0	-4	-100	0
												thaumarchaeota	3	0.000126834	1	3.68161e-05	-2	-66.6667	0.290271	0	0	-3	-100	0
												elusimicrobia	2	8.45559e-05	0	0	-2	-100	0	47	0.00189394	45	2250	22.3987
												chlamydiia	2	8.45559e-05	0	0	-2	-100	0	0	0	-2	-100	0
												methylacidiphilae	2	8.45559e-05	0	0	-2	-100	0	0	0	-2	-100	0
												nitrospira	1	4.22779e-05	6	0.000220897	5	500	5.22487	46	0.00185364	45	4500	43.8442
												thermomicrobia	1	4.22779e-05	18	0.000662691	17	1700	15.6746	8	0.000322373	7	700	7.62508
												thermoflexia	1	4.22779e-05	0	0	-1	-100	0	0	0	-1	-100	0
												bacteroidia	0	0	1166	0.0429276	1166			1213	0.0488798	1213
												saprospiria	0	0	74	0.00272439	74			206	0.0083011	206
												epsilonproteobacteria	0	0	5	0.000184081	5			59	0.0023775	59
												coriobacteriia	0	0	35	0.00128856	35			51	0.00205513	51
												fibrobacteria	0	0	0	0	0			40	0.00161186	40
												spirochaetia	0	0	1	3.68161e-05	1			21	0.000846228	21
												acidithiobacillia	0	0	0	0	0			21	0.000846228	21
												negativicutes	0	0	53	0.00195126	53			18	0.000725338	18
												blastocatellia	0	0	17	0.000625874	17			13	0.000523856	13
												methanomicrobia	0	0	0	0	0			11	0.000443262	11
												erysipelotrichia	0	0	6	0.000220897	6			7	0.000282076	7
												caldilineae	0	0	1	3.68161e-05	1			0	0	0
												methanobacteria	0	0	1	3.68161e-05	1			0	0	0
												TOTAL	23653	1	27162	1	3509			24816	1	1163
												XXXX	Negative Value
