# Supplementary material for: Assessing microbial diversity in open-pit mining: Metabarcoding analysis of soil and pit microbiota across operational and restoration stages
Source: PLoS One. 2025 Apr 7;20(4):e0320923. doi: 10.1371/journal.pone.0320923 (PMC11975129; doi:10.1371/journal.pone.0320923)
Supplement: S6 Table — (XLSX) [file pone.0320923.s006.xlsx]

## Sheet: Supporting table "6"
	A											B
		Samples											Samples
	Genus (>1% in PSP)	PSP		TCZ			TCP					All Genus	PSP		TCZ					TCP
		Total reads	Prevalence %	Total Reads	Prevalence %	Ratio from prevalence %	Total Reads	Prevalence %	Ratio from prevalence %				Total reads	Prevalence %	Total Reads	Prevalence %	RPKM	% RPKM ratio from reads	Ratio from prevalence %	Total Reads	Prevalence %	RPKM	% RPKM ratio from reads	Ratio from prevalence %
	nitrosovibrio	3790	0.160233	23	0.000846771	0.00528461	475	0.0191409	0.119456			nitrosovibrio	3790	0.160233	23	0.000846771	-3767	-99.3931	0.00528461	475	0.0191409	-3315	-87.467	0.119456
	acidobacterium	2690	0.113728	1033	0.0380311	0.334405	1639	0.0660461	0.580739			acidobacterium	2690	0.113728	1033	0.0380311	-1657	-61.5985	0.334405	1639	0.0660461	-1051	-39.0706	0.580739
	pedosphaera	1574	0.0665455	5	0.000184081	0.00276624	42	0.00169246	0.0254331			pedosphaera	1574	0.0665455	5	0.000184081	-1569	-99.6823	0.00276624	42	0.00169246	-1532	-97.3316	0.0254331
	holophaga	1492	0.0630787	9	0.000331345	0.00525289	54	0.00217602	0.0344968			holophaga	1492	0.0630787	9	0.000331345	-1483	-99.3968	0.00525289	54	0.00217602	-1438	-96.3807	0.0344968
	candidatus koribacter	1451	0.0613453	4	0.000147265	0.00240058	3	0.00012089	0.00197064			candidatus koribacter	1451	0.0613453	4	0.000147265	-1447	-99.7243	0.00240058	3	0.00012089	-1448	-99.7932	0.00197064
	byssovorax	860	0.036359	1	3.68161e-05	0.00101257	6	0.000241779	0.00664978			byssovorax	860	0.036359	1	3.68161e-05	-859	-99.8837	0.00101257	6	0.000241779	-854	-99.3023	0.00664978
	steroidobacter	853	0.0360631	31	0.0011413	0.0316473	136	0.00548034	0.151965			steroidobacter	853	0.0360631	31	0.0011413	-822	-96.3658	0.0316473	136	0.00548034	-717	-84.0563	0.151965
	rhodothermus	814	0.0344142	12	0.000441794	0.0128375	26	0.00104771	0.0304441			rhodothermus	814	0.0344142	12	0.000441794	-802	-98.5258	0.0128375	26	0.00104771	-788	-96.8059	0.0304441
	candidatus solibacter	593	0.0250708	2	7.36323e-05	0.00293697	6	0.000241779	0.00964386			candidatus solibacter	593	0.0250708	2	7.36323e-05	-591	-99.6627	0.00293697	6	0.000241779	-587	-98.9882	0.00964386
	ktedonobacter	586	0.0247749	82	0.00301892	0.121854	32	0.00128949	0.0520483			ktedonobacter	586	0.0247749	82	0.00301892	-504	-86.0068	0.121854	32	0.00128949	-554	-94.5392	0.0520483
	prosthecobacter	506	0.0213926	93	0.0034239	0.16005	60	0.00241779	0.11302			prosthecobacter	506	0.0213926	93	0.0034239	-413	-81.6206	0.16005	60	0.00241779	-446	-88.1423	0.11302
	actinoallomurus	431	0.0182218	6	0.000220897	0.0121227	2	8.05932e-05	0.0044229			actinoallomurus	431	0.0182218	6	0.000220897	-425	-98.6079	0.0121227	2	8.05932e-05	-429	-99.536	0.0044229
	bradyrhizobium	333	0.0140786	83	0.00305574	0.217049	58	0.0023372	0.166012			bradyrhizobium	333	0.0140786	83	0.00305574	-250	-75.0751	0.217049	58	0.0023372	-275	-82.5826	0.166012
	anaeromyxobacter	332	0.0140363	196	0.00721596	0.514094	1514	0.061009	4.34653			anaeromyxobacter	332	0.0140363	196	0.00721596	-136	-40.9639	0.514094	1514	0.061009	1182	356.024	4.34653
	mucilaginibacter	330	0.0139517	3	0.000110448	0.00791647	1	4.02966e-05	0.00288829			mucilaginibacter	330	0.0139517	3	0.000110448	-327	-99.0909	0.00791647	1	4.02966e-05	-329	-99.697	0.00288829
	stella	281	0.0118801	10	0.000368161	0.0309898	13	0.000523856	0.0440952			stella	281	0.0118801	10	0.000368161	-271	-96.4413	0.0309898	13	0.000523856	-268	-95.3737	0.0440952
	verrucomicrobium	277	0.011711	150	0.00552242	0.471559	112	0.00451322	0.385383			verrucomicrobium	277	0.011711	150	0.00552242	-127	-45.8484	0.471559	112	0.00451322	-165	-59.5668	0.385383
	rhodoplanes	257	0.0108654	22	0.000809955	0.0745442	40	0.00161186	0.148348			rhodoplanes	257	0.0108654	22	0.000809955	-235	-91.4397	0.0745442	40	0.00161186	-217	-84.4358	0.148348
	ohtaekwangia	237	0.0100199	149	0.0054856	0.547473	176	0.0070922	0.707813			ohtaekwangia	237	0.0100199	149	0.0054856	-88	-37.1308	0.547473	176	0.0070922	-61	-25.7384	0.707813
	Total		0.74777		0.0704661			0.177103				flavisolibacter	229	0.00968165	115	0.00423386	-114	-49.7817	0.437307	22	0.000886525	-207	-90.393	0.0915676
	Simility with PSP		1		0.0704661			0.130131				rhizobium	216	0.00913203	263	0.00968264	47	21.7593	1.06029	137	0.00552063	-79	-36.5741	0.604535
								0.177103				leptothrix	195	0.0082442	2	7.36323e-05	-193	-98.9744	0.00893141	9	0.000362669	-186	-95.3846	0.0439908
								-0.0469728				burkholderia	171	0.00722953	23	0.000846771	-148	-86.5497	0.117127	120	0.00483559	-51	-29.8246	0.668867
	Supporting Table 6: Comparative prevalence and RPKM analysis of bacterial genera in soil samples, highlighting genera with prevalence >1% (A) and all detected genera (B). Green cells indicate prevalences higher than those in PSP while numbers in red indicate negative values, .PSP: Pristine soil, TCZ; recently amended topsoil (technosoil), TCP; eight-month-old amended technosoil.											pseudomonas	167	0.00706042	56	0.0020617	-111	-66.4671	0.292009	835	0.0336476	668	400	4.76568
												edaphobacter	160	0.00676447	0	0	-160	-100	0	3	0.00012089	-157	-98.125	0.0178713
												pelobacter	155	0.00655308	1	3.68161e-05	-154	-99.3548	0.00561814	43	0.00173275	-112	-72.2581	0.264418
												thermoanaerobacter	155	0.00655308	0	0	-155	-100	0	0	0	-155	-100	0
												caulobacter	144	0.00608802	23	0.000846771	-121	-84.0278	0.139088	33	0.00132979	-111	-77.0833	0.218427
												aetherobacter	136	0.0057498	2	7.36323e-05	-134	-98.5294	0.0128061	0	0	-136	-100	0
												alkanindiges	136	0.0057498	0	0	-136	-100	0	0	0	-136	-100	0
												thermacetogenium	135	0.00570752	3	0.000110448	-132	-97.7778	0.0193514	3	0.00012089	-132	-97.7778	0.0211808
												gemmatimonas	116	0.00490424	54	0.00198807	-62	-53.4483	0.405378	582	0.0234526	466	401.724	4.78211
												methylocystis	115	0.00486196	8	0.000294529	-107	-93.0435	0.0605782	2	8.05932e-05	-113	-98.2609	0.0165763
												conexibacter	113	0.00477741	5	0.000184081	-108	-95.5752	0.0385315	3	0.00012089	-110	-97.3451	0.0253045
												geobacter	112	0.00473513	261	0.00960901	149	133.036	2.0293	1388	0.0559317	1276	1139.29	11.8121
												niastella	112	0.00473513	252	0.00927767	140	125	1.95933	75	0.00302224	-37	-33.0357	0.63826
												thermoflavimicrobium	112	0.00473513	0	0	-112	-100	0	0	0	-112	-100	0
												opitutus	101	0.00427007	19	0.000699507	-82	-81.1881	0.163816	249	0.0100338	148	146.535	2.34981
												terriglobus	101	0.00427007	1	3.68161e-05	-100	-99.0099	0.0086219	8	0.000322373	-93	-92.0792	0.0754958
												pedobacter	98	0.00414324	290	0.0106767	192	195.918	2.57689	36	0.00145068	-62	-63.2653	0.350131
												fusobacterium	96	0.00405868	2	7.36323e-05	-94	-97.9167	0.0181419	6	0.000241779	-90	-93.75	0.0595709
												haliangium	95	0.0040164	2	7.36323e-05	-93	-97.8947	0.0183329	37	0.00149097	-58	-61.0526	0.371221
												melioribacter	87	0.00367818	4	0.000147265	-83	-95.4023	0.0400373	5	0.000201483	-82	-94.2529	0.0547779
												telmatobacter	85	0.00359362	1	3.68161e-05	-84	-98.8235	0.0102448	2	8.05932e-05	-83	-97.6471	0.0224267
												kofleria	83	0.00350907	0	0	-83	-100	0	1	4.02966e-05	-82	-98.7952	0.0114836
												cystobacter	80	0.00338223	45	0.00165673	-35	-43.75	0.489832	86	0.00346551	6	7.5	1.02462
												phenylobacterium	75	0.00317085	333	0.0122598	258	344	3.86641	95	0.00382818	20	26.6667	1.2073
												pseudolabrys	74	0.00312857	34	0.00125175	-40	-54.0541	0.400103	53	0.00213572	-21	-28.3784	0.682651
												luteolibacter	72	0.00304401	12	0.000441794	-60	-83.3333	0.145135	13	0.000523856	-59	-81.9444	0.172094
												acidipila	69	0.00291718	0	0	-69	-100	0	0	0	-69	-100	0
												aciditerrimonas	67	0.00283262	1	3.68161e-05	-66	-98.5075	0.0129972	1	4.02966e-05	-66	-98.5075	0.0142259
												flavobacterium	64	0.00270579	112	0.00412341	48	75	1.52392	198	0.00797872	134	209.375	2.94876
												gemmata	64	0.00270579	1	3.68161e-05	-63	-98.4375	0.0136064	0	0	-64	-100	0
												zavarzinella	56	0.00236756	8	0.000294529	-48	-85.7143	0.124402	14	0.000564152	-42	-75	0.238284
												nitrosococcus	54	0.00228301	0	0	-54	-100	0	74	0.00298195	20	37.037	1.30615
												nitrososphaera	52	0.00219845	2	7.36323e-05	-50	-96.1538	0.0334928	1	4.02966e-05	-51	-98.0769	0.0183295
												bellilinea	50	0.0021139	5	0.000184081	-45	-90	0.0870812	187	0.00753546	137	274	3.56473
												acinetobacter	49	0.00207162	141	0.00519108	92	187.755	2.50581	28	0.0011283	-21	-42.8571	0.544649
												desulfomonile	48	0.00202934	1	3.68161e-05	-47	-97.9167	0.0181419	10	0.000402966	-38	-79.1667	0.19857
												xanthomonas	47	0.00198706	350	0.0128856	303	644.681	6.48477	19	0.000765635	-28	-59.5745	0.38531
												methylocella	46	0.00194479	10	0.000368161	-36	-78.2609	0.189307	9	0.000362669	-37	-80.4348	0.186483
												dyella	46	0.00194479	13	0.00047861	-33	-71.7391	0.246099	4	0.000161186	-42	-91.3043	0.0828813
												rhizomicrobium	44	0.00186023	2	7.36323e-05	-42	-95.4545	0.0395824	10	0.000402966	-34	-77.2727	0.216622
												janthinobacterium	41	0.0017334	53	0.00195126	12	29.2683	1.12568	4	0.000161186	-37	-90.2439	0.0929888
												bdellovibrio	40	0.00169112	0	0	-40	-100	0	8	0.000322373	-32	-80	0.190627
												chthoniobacter	38	0.00160656	10	0.000368161	-28	-73.6842	0.229161	20	0.000805932	-18	-47.3684	0.50165
												acidisphaera	38	0.00160656	4	0.000147265	-34	-89.4737	0.0916644	7	0.000282076	-31	-81.5789	0.175578
												anaplasma	36	0.00152201	0	0	-36	-100	0	0	0	-36	-100	0
												aquabacterium	35	0.00147973	170	0.00625874	135	385.714	4.22966	40	0.00161186	5	14.2857	1.0893
												rhodococcus	35	0.00147973	18	0.000662691	-17	-48.5714	0.447846	6	0.000241779	-29	-82.8571	0.163395
												bacillus	34	0.00143745	0	0	-34	-100	0	2	8.05932e-05	-32	-94.1176	0.0560668
												singulisphaera	32	0.00135289	23	0.000846771	-9	-28.125	0.625896	23	0.000926821	-9	-28.125	0.685066
												nitrospina	32	0.00135289	0	0	-32	-100	0	0	0	-32	-100	0
												chitinophaga	30	0.00126834	946	0.0348281	916	3053.33	27.4596	366	0.0147485	336	1120	11.6282
												acidicapsa	30	0.00126834	0	0	-30	-100	0	0	0	-30	-100	0
												collimonas	29	0.00122606	0	0	-29	-100	0	0	0	-29	-100	0
												polaromonas	28	0.00118378	139	0.00511744	111	396.429	4.32296	64	0.00257898	36	128.571	2.17859
												chthonomonas	28	0.00118378	0	0	-28	-100	0	0	0	-28	-100	0
												solitalea	27	0.0011415	9	0.000331345	-18	-66.6667	0.290271	225	0.00906673	198	733.333	7.94279
												ferruginibacter	27	0.0011415	64	0.00235623	37	137.037	2.06415	31	0.00124919	4	14.8148	1.09434
												planctomyces	26	0.00109923	80	0.00294529	54	207.692	2.67942	22	0.000886525	-4	-15.3846	0.806499
												desulfotomaculum	26	0.00109923	0	0	-26	-100	0	0	0	-26	-100	0
												mycobacterium	25	0.00105695	8	0.000294529	-17	-68	0.27866	9	0.000362669	-16	-64	0.343129
												serratia	24	0.00101467	0	0	-24	-100	0	21	0.000846228	-3	-12.5	0.833993
												hylemonella	24	0.00101467	10	0.000368161	-14	-58.3333	0.362838	17	0.000685042	-7	-29.1667	0.675137
												reyranella	23	0.000972393	29	0.00106767	6	26.087	1.09798	46	0.00185364	23	100	1.90627
												rhodomicrobium	23	0.000972393	2	7.36323e-05	-21	-91.3043	0.0757228	5	0.000201483	-18	-78.2609	0.207203
												rubrobacter	23	0.000972393	0	0	-23	-100	0	1	4.02966e-05	-22	-95.6522	0.0414407
												sphingobacterium	22	0.000930115	135	0.00497018	113	513.636	5.34362	55	0.00221631	33	150	2.38284
												syntrophus	22	0.000930115	2	7.36323e-05	-20	-90.9091	0.0791647	37	0.00149097	15	68.1818	1.603
												mycoplana	22	0.000930115	128	0.00471247	106	481.818	5.06654	12	0.000483559	-10	-45.4545	0.519892
												symbiobacterium	21	0.000887837	0	0	-21	-100	0	0	0	-21	-100	0
												rudaea	20	0.000845559	0	0	-20	-100	0	0	0	-20	-100	0
												rickettsia	19	0.000803281	0	0	-19	-100	0	0	0	-19	-100	0
												chloroflexus	18	0.000761003	13	0.00047861	-5	-27.7778	0.62892	93	0.00374758	75	416.667	4.92453
												rhodanobacter	18	0.000761003	192	0.0070687	174	966.667	9.28866	55	0.00221631	37	205.556	2.91236
												spongiibacter	18	0.000761003	0	0	-18	-100	0	0	0	-18	-100	0
												granulicella	18	0.000761003	0	0	-18	-100	0	0	0	-18	-100	0
												rhodocista	18	0.000761003	0	0	-18	-100	0	0	0	-18	-100	0
												clostridium	17	0.000718725	93	0.0034239	76	447.059	4.76385	134	0.00539974	117	688.235	7.51295
												desulfitobacterium	17	0.000718725	7	0.000257713	-10	-58.8235	0.35857	33	0.00132979	16	94.1176	1.8502
												sphingoterrabacterium	17	0.000718725	0	0	-17	-100	0	0	0	-17	-100	0
												geothermobacter	16	0.000676447	0	0	-16	-100	0	3	0.00012089	-13	-81.25	0.178713
												ferrimicrobium	15	0.000634169	0	0	-15	-100	0	0	0	-15	-100	0
												variovorax	14	0.000591891	164	0.00603785	150	1071.43	10.2009	213	0.00858317	199	1421.43	14.5013
												ralstonia	14	0.000591891	7	0.000257713	-7	-50	0.435406	64	0.00257898	50	357.143	4.35719
												blastomonas	14	0.000591891	0	0	-14	-100	0	0	0	-14	-100	0
												streptacidiphilus	13	0.000549613	6	0.000220897	-7	-53.8462	0.401913	0	0	-13	-100	0
												kaistobacter	12	0.000507335	46	0.00169354	34	283.333	3.33811	25	0.00100741	13	108.333	1.9857
												methylosinus	12	0.000507335	2	7.36323e-05	-10	-83.3333	0.145135	5	0.000201483	-7	-58.3333	0.39714
												actinospica	12	0.000507335	0	0	-12	-100	0	0	0	-12	-100	0
												rhodopila	12	0.000507335	0	0	-12	-100	0	0	0	-12	-100	0
												undibacterium	12	0.000507335	0	0	-12	-100	0	0	0	-12	-100	0
												magnetospirillum	12	0.000507335	0	0	-12	-100	0	0	0	-12	-100	0
												frigoribacterium	11	0.000465057	15	0.000552242	4	36.3636	1.18747	16	0.000644745	5	45.4545	1.38638
												solirubrobacter	11	0.000465057	2	7.36323e-05	-9	-81.8182	0.158329	15	0.000604449	4	36.3636	1.29973
												thiobacillus	10	0.000422779	350	0.0128856	340	3400	30.4784	2643	0.106504	2633	26330	251.914
												herbaspirillum	10	0.000422779	14	0.000515426	4	40	1.21914	17	0.000685042	7	70	1.62033
												candidatus nitrosocaldus	10	0.000422779	0	0	-10	-100	0	0	0	-10	-100	0
												devosia	9	0.000380501	464	0.0170827	455	5055.56	44.8952	115	0.00463411	106	1177.78	12.1789
												afipia	9	0.000380501	4	0.000147265	-5	-55.5556	0.387028	14	0.000564152	5	55.5556	1.48265
												methylobacterium	9	0.000380501	0	0	-9	-100	0	1	4.02966e-05	-8	-88.8889	0.105904
												actinomadura	9	0.000380501	0	0	-9	-100	0	0	0	-9	-100	0
												azospirillum	8	0.000338223	113	0.00416022	105	1312.5	12.3002	66	0.00265957	58	725	7.86336
												polyangium	8	0.000338223	86	0.00316619	78	975	9.36123	38	0.00153127	30	375	4.52739
												flexibacter	7	0.000295946	558	0.0205434	551	7871.43	69.4162	282	0.0113636	275	3928.57	38.3977
												aggregicoccus	7	0.000295946	7	0.000257713	0	0	0.870812	14	0.000564152	7	100	1.90627
												piscinibacter	7	0.000295946	1	3.68161e-05	-6	-85.7143	0.124402	1	4.02966e-05	-6	-85.7143	0.136162
												ideonella	7	0.000295946	1	3.68161e-05	-6	-85.7143	0.124402	1	4.02966e-05	-6	-85.7143	0.136162
												catenulispora	7	0.000295946	0	0	-7	-100	0	0	0	-7	-100	0
												iamia	7	0.000295946	0	0	-7	-100	0	0	0	-7	-100	0
												phycisphaera	7	0.000295946	0	0	-7	-100	0	0	0	-7	-100	0
												rhodopirellula	7	0.000295946	0	0	-7	-100	0	0	0	-7	-100	0
												sphingomonas	6	0.000253668	191	0.00703188	185	3083.33	27.7209	92	0.00370729	86	1433.33	14.6147
												dehalococcoides	6	0.000253668	2	7.36323e-05	-4	-66.6667	0.290271	10	0.000402966	4	66.6667	1.58856
												aquicella	5	0.00021139	11	0.000404978	6	120	1.91579	2	8.05932e-05	-3	-60	0.381254
												thermobifida	5	0.00021139	1	3.68161e-05	-4	-80	0.174162	0	0	-5	-100	0
												sphaerotilus	5	0.00021139	0	0	-5	-100	0	0	0	-5	-100	0
												aromatoleum	5	0.00021139	0	0	-5	-100	0	0	0	-5	-100	0
												acidovorax	4	0.000169112	974	0.0358589	970	24250	212.043	536	0.021599	532	13300	127.72
												rhodoferax	4	0.000169112	19	0.000699507	15	375	4.13636	75	0.00302224	71	1775	17.8713
												geobacillus	4	0.000169112	0	0	-4	-100	0	0	0	-4	-100	0
												thermus	4	0.000169112	0	0	-4	-100	0	0	0	-4	-100	0
												herminiimonas	4	0.000169112	0	0	-4	-100	0	0	0	-4	-100	0
												actinoplanes	4	0.000169112	0	0	-4	-100	0	0	0	-4	-100	0
												carboxydocella	4	0.000169112	0	0	-4	-100	0	0	0	-4	-100	0
												thermomonas	3	0.000126834	382	0.0140638	379	12633.3	110.883	158	0.00636686	155	5166.67	50.1984
												sideroxydans	3	0.000126834	6	0.000220897	3	100	1.74162	114	0.00459381	111	3700	36.2191
												prochlorococcus	3	0.000126834	4	0.000147265	1	33.3333	1.16108	38	0.00153127	35	1166.67	12.073
												blastopirellula	3	0.000126834	6	0.000220897	3	100	1.74162	5	0.000201483	2	66.6667	1.58856
												duganella	3	0.000126834	0	0	-3	-100	0	2	8.05932e-05	-1	-33.3333	0.635423
												candidatus nitrosotalea	3	0.000126834	1	3.68161e-05	-2	-66.6667	0.290271	0	0	-3	-100	0
												alloactinosynnema	3	0.000126834	0	0	-3	-100	0	0	0	-3	-100	0
												lacibacterium	3	0.000126834	0	0	-3	-100	0	0	0	-3	-100	0
												nannocystis	2	8.45559e-05	1	3.68161e-05	-1	-50	0.435406	177	0.0071325	175	8750	84.3525
												desulfobulbus	2	8.45559e-05	25	0.000920404	23	1150	10.8852	114	0.00459381	112	5600	54.3287
												luteimonas	2	8.45559e-05	73	0.00268758	71	3550	31.7846	52	0.00209542	50	2500	24.7815
												elusimicrobium	2	8.45559e-05	0	0	-2	-100	0	47	0.00189394	45	2250	22.3987
												arthrobacter	2	8.45559e-05	244	0.00898314	242	12100	106.239	44	0.00177305	42	2100	20.969
												legionella	2	8.45559e-05	6	0.000220897	4	200	2.61244	36	0.00145068	34	1700	17.1564
												levilinea	2	8.45559e-05	2	7.36323e-05	0	0	0.870812	25	0.00100741	23	1150	11.9142
												frateuria	2	8.45559e-05	15	0.000552242	13	650	6.53109	24	0.000967118	22	1100	11.4376
												xenophilus	2	8.45559e-05	4	0.000147265	2	100	1.74162	12	0.000483559	10	500	5.71881
												derxia	2	8.45559e-05	7	0.000257713	5	250	3.04784	3	0.00012089	1	50	1.4297
												saccharospirillum	2	8.45559e-05	4	0.000147265	2	100	1.74162	3	0.00012089	1	50	1.4297
												acidimicrobium	2	8.45559e-05	0	0	-2	-100	0	0	0	-2	-100	0
												vallitalea	2	8.45559e-05	0	0	-2	-100	0	0	0	-2	-100	0
												gaiella	2	8.45559e-05	0	0	-2	-100	0	0	0	-2	-100	0
												methylacidiphilum	2	8.45559e-05	0	0	-2	-100	0	0	0	-2	-100	0
												silvimonas	2	8.45559e-05	0	0	-2	-100	0	0	0	-2	-100	0
												paucibacter	1	4.22779e-05	2	7.36323e-05	1	100	1.74162	127	0.00511767	126	12600	121.048
												propionivibrio	1	4.22779e-05	1	3.68161e-05	0	0	0.870812	120	0.00483559	119	11900	114.376
												methylibium	1	4.22779e-05	64	0.00235623	63	6300	55.732	94	0.00378788	93	9300	89.5947
												dokdonella	1	4.22779e-05	105	0.00386569	104	10400	91.4353	72	0.00290135	71	7100	68.6257
												ramlibacter	1	4.22779e-05	21	0.000773139	20	2000	18.2871	49	0.00197453	48	4800	46.7036
												nitrospira	1	4.22779e-05	6	0.000220897	5	500	5.22487	46	0.00185364	45	4500	43.8442
												chondromyces	1	4.22779e-05	6	0.000220897	5	500	5.22487	39	0.00157157	38	3800	37.1723
												cryobacterium	1	4.22779e-05	212	0.00780502	211	21100	184.612	27	0.00108801	26	2600	25.7346
												novosphingobium	1	4.22779e-05	229	0.0084309	228	22800	199.416	22	0.000886525	21	2100	20.969
												xylophilus	1	4.22779e-05	9	0.000331345	8	800	7.83731	12	0.000483559	11	1100	11.4376
												sphaerobacter	1	4.22779e-05	18	0.000662691	17	1700	15.6746	8	0.000322373	7	700	7.62508
												sediminibacterium	1	4.22779e-05	3	0.000110448	2	200	2.61244	8	0.000322373	7	700	7.62508
												kocuria	1	4.22779e-05	8	0.000294529	7	700	6.9665	2	8.05932e-05	1	100	1.90627
												asticcacaulis	1	4.22779e-05	1	3.68161e-05	0	0	0.870812	1	4.02966e-05	0	0	0.953135
												amnibacterium	1	4.22779e-05	3	0.000110448	2	200	2.61244	0	0	-1	-100	0
												blastococcus	1	4.22779e-05	2	7.36323e-05	1	100	1.74162	0	0	-1	-100	0
												beijerinckia	1	4.22779e-05	2	7.36323e-05	1	100	1.74162	0	0	-1	-100	0
												phycicoccus	1	4.22779e-05	1	3.68161e-05	0	0	0.870812	0	0	-1	-100	0
												acidibacter	1	4.22779e-05	0	0	-1	-100	0	0	0	-1	-100	0
												cyanothece	1	4.22779e-05	0	0	-1	-100	0	0	0	-1	-100	0
												jatrophihabitans	1	4.22779e-05	0	0	-1	-100	0	0	0	-1	-100	0
												candidatus nitrososphaera	1	4.22779e-05	0	0	-1	-100	0	0	0	-1	-100	0
												candidatus rhabdochlamydia	1	4.22779e-05	0	0	-1	-100	0	0	0	-1	-100	0
												nevskia	1	4.22779e-05	0	0	-1	-100	0	0	0	-1	-100	0
												rhodovastum	1	4.22779e-05	0	0	-1	-100	0	0	0	-1	-100	0
												thermoflexus	1	4.22779e-05	0	0	-1	-100	0	0	0	-1	-100	0
												syntrophomonas	1	4.22779e-05	0	0	-1	-100	0	0	0	-1	-100	0
												chlamydia	1	4.22779e-05	0	0	-1	-100	0	0	0	-1	-100	0
												proteinimicrobium	1	4.22779e-05	0	0	-1	-100	0	0	0	-1	-100	0
												geothrix	0	0	214	0.00787865	214			1023	0.0412234	1023
												gallionella	0	0	17	0.000625874	17			768	0.0309478	768
												longilinea	0	0	16	0.000589058	16			654	0.026354	654
												prolixibacter	0	0	37	0.0013622	37			546	0.0220019	546
												bacteroides	0	0	1060	0.0390251	1060			505	0.0203498	505
												terrimonas	0	0	311	0.0114498	311			381	0.015353	381
												cytophaga	0	0	180	0.00662691	180			331	0.0133382	331
												intrasporangium	0	0	651	0.0239673	651			247	0.00995326	247
												desulfocapsa	0	0	50	0.00184081	50			244	0.00983237	244
												rhodocyclus	0	0	6	0.000220897	6			216	0.00870406	216
												hirschia	0	0	20	0.000736323	20			206	0.0083011	206
												curvibacter	0	0	44	0.00161991	44			196	0.00789813	196
												pseudoxanthomonas	0	0	1364	0.0502172	1364			173	0.00697131	173
												dechloromonas	0	0	62	0.0022826	62			160	0.00644745	160
												nordella	0	0	63	0.00231942	63			146	0.0058833	146
												haliscomenobacter	0	0	69	0.00254031	69			131	0.00527885	131
												lysobacter	0	0	898	0.0330609	898			128	0.00515796	128
												hydrogenophaga	0	0	192	0.0070687	192			123	0.00495648	123
												proteiniphilum	0	0	37	0.0013622	37			121	0.00487589	121
												spiribacter	0	0	179	0.00659009	179			104	0.00419084	104
												agromyces	0	0	304	0.0111921	304			96	0.00386847	96
												actinomyces	0	0	84	0.00309256	84			82	0.00330432	82
												nitrosospira	0	0	0	0	0			78	0.00314313	78
												lewinella	0	0	5	0.000184081	5			75	0.00302224	75
												myxococcus	0	0	0	0	0			63	0.00253868	63
												azoarcus	0	0	27	0.000994036	27			61	0.00245809	61
												brevundimonas	0	0	227	0.00835726	227			60	0.00241779	60
												sulfuricurvum	0	0	5	0.000184081	5			59	0.0023775	59
												rhodobacter	0	0	125	0.00460202	125			58	0.0023372	58
												cellulomonas	0	0	1017	0.037442	1017			57	0.00229691	57
												desulfobacterium	0	0	37	0.0013622	37			57	0.00229691	57
												acetivibrio	0	0	4	0.000147265	4			54	0.00217602	54
												fluviicola	0	0	2	7.36323e-05	2			54	0.00217602	54
												flavihumibacter	0	0	3956	0.145645	3956			51	0.00205513	51
												hyphomicrobium	0	0	41	0.00150946	41			51	0.00205513	51
												gordonibacter	0	0	35	0.00128856	35			51	0.00205513	51
												methylocaldum	0	0	10	0.000368161	10			49	0.00197453	49
												moorella	0	0	0	0	0			47	0.00189394	47
												stigmatella	0	0	6	0.000220897	6			46	0.00185364	46
												arenimonas	0	0	230	0.00846771	230			44	0.00177305	44
												roseomonas	0	0	159	0.00585377	159			44	0.00177305	44
												denitratisoma	0	0	1	3.68161e-05	1			44	0.00177305	44
												fibrobacter	0	0	0	0	0			40	0.00161186	40
												beggiatoa	0	0	0	0	0			40	0.00161186	40
												desulfosporosinus	0	0	7	0.000257713	7			36	0.00145068	36
												ignavibacterium	0	0	2	7.36323e-05	2			34	0.00137008	34
												altererythrobacter	0	0	60	0.00220897	60			33	0.00132979	33
												salinibacterium	0	0	60	0.00220897	60			31	0.00124919	31
												thiorhodospira	0	0	1	3.68161e-05	1			31	0.00124919	31
												delftia	0	0	6	0.000220897	6			30	0.0012089	30
												saccharophagus	0	0	7	0.000257713	7			29	0.0011686	29
												thiobacter	0	0	0	0	0			28	0.0011283	28
												corallococcus	0	0	39	0.00143583	39			27	0.00108801	27
												nitrobacter	0	0	4	0.000147265	4			27	0.00108801	27
												congregibacter	0	0	0	0	0			27	0.00108801	27
												parasegetibacter	0	0	296	0.0108976	296			26	0.00104771	26
												massilia	0	0	19	0.000699507	19			26	0.00104771	26
												petrimonas	0	0	11	0.000404978	11			26	0.00104771	26
												methylotenera	0	0	3	0.000110448	3			26	0.00104771	26
												actinotalea	0	0	138	0.00508063	138			25	0.00100741	25
												sandaracinus	0	0	0	0	0			24	0.000967118	24
												mesorhizobium	0	0	51	0.00187762	51			22	0.000886525	22
												candidatus carsonella	0	0	6	0.000220897	6			22	0.000886525	22
												acidithiobacillus	0	0	0	0	0			21	0.000846228	21
												lacibacter	0	0	79	0.00290848	79			20	0.000805932	20
												thermaerobacter	0	0	3	0.000110448	3			20	0.000805932	20
												georgenia	0	0	281	0.0103453	281			19	0.000765635	19
												succinispira	0	0	53	0.00195126	53			18	0.000725338	18
												thiohalophilus	0	0	45	0.00165673	45			18	0.000725338	18
												dongia	0	0	8	0.000294529	8			18	0.000725338	18
												treponema	0	0	0	0	0			18	0.000725338	18
												porphyrobacter	0	0	15	0.000552242	15			17	0.000685042	17
												sphingosinicella	0	0	10	0.000368161	10			17	0.000685042	17
												flexithrix	0	0	4	0.000147265	4			17	0.000685042	17
												eubacterium	0	0	0	0	0			17	0.000685042	17
												phaselicystis	0	0	0	0	0			17	0.000685042	17
												leifsonia	0	0	15	0.000552242	15			16	0.000644745	16
												sphingopyxis	0	0	290	0.0106767	290			15	0.000604449	15
												knoellia	0	0	60	0.00220897	60			15	0.000604449	15
												erythromicrobium	0	0	5	0.000184081	5			15	0.000604449	15
												renibacterium	0	0	44	0.00161991	44			14	0.000564152	14
												agrobacterium	0	0	67	0.00246668	67			13	0.000523856	13
												caenimonas	0	0	11	0.000404978	11			13	0.000523856	13
												halorhodospira	0	0	0	0	0			13	0.000523856	13
												flavitalea	0	0	49	0.00180399	49			12	0.000483559	12
												alkaliflexus	0	0	5	0.000184081	5			12	0.000483559	12
												anaerolinea	0	0	3	0.000110448	3			12	0.000483559	12
												methanosaeta	0	0	0	0	0			11	0.000443262	11
												phaeospirillum	0	0	0	0	0			11	0.000443262	11
												nitrosomonas	0	0	0	0	0			10	0.000402966	10
												sphingobium	0	0	170	0.00625874	170			9	0.000362669	9
												roseimicrobium	0	0	79	0.00290848	79			9	0.000362669	9
												isoptericola	0	0	23	0.000846771	23			9	0.000362669	9
												aridibacter	0	0	12	0.000441794	12			9	0.000362669	9
												aquimonas	0	0	7	0.000257713	7			9	0.000362669	9
												methylobacillus	0	0	2	7.36323e-05	2			9	0.000362669	9
												cupriavidus	0	0	1	3.68161e-05	1			9	0.000362669	9
												sterolibacterium	0	0	0	0	0			9	0.000362669	9
												cryocola	0	0	47	0.00173036	47			8	0.000322373	8
												tabrizicola	0	0	22	0.000809955	22			8	0.000322373	8
												cellvibrio	0	0	5	0.000184081	5			8	0.000322373	8
												paracoccus	0	0	10	0.000368161	10			6	0.000241779	6
												bulleidia	0	0	5	0.000184081	5			6	0.000241779	6
												jahnella	0	0	2	7.36323e-05	2			6	0.000241779	6
												plesiocystis	0	0	0	0	0			6	0.000241779	6
												desulfuromonas	0	0	0	0	0			6	0.000241779	6
												sanguibacter	0	0	232	0.00854134	232			5	0.000201483	5
												bosea	0	0	23	0.000846771	23			5	0.000201483	5
												croceicoccus	0	0	6	0.000220897	6			5	0.000201483	5
												marispirillum	0	0	0	0	0			5	0.000201483	5
												saccharofermentans	0	0	22	0.000809955	22			4	0.000161186	4
												pirellula	0	0	17	0.000625874	17			4	0.000161186	4
												ferribacterium	0	0	14	0.000515426	14			4	0.000161186	4
												comamonas	0	0	6	0.000220897	6			4	0.000161186	4
												blastocatella	0	0	5	0.000184081	5			4	0.000161186	4
												sporocytophaga	0	0	0	0	0			4	0.000161186	4
												stenotrophomonas	0	0	122	0.00449157	122			3	0.00012089	3
												corynebacterium	0	0	19	0.000699507	19			3	0.00012089	3
												prevotella	0	0	16	0.000589058	16			3	0.00012089	3
												methylobacter	0	0	2	7.36323e-05	2			3	0.00012089	3
												vasilyevaea	0	0	2	7.36323e-05	2			3	0.00012089	3
												spirochaeta	0	0	1	3.68161e-05	1			3	0.00012089	3
												methylophilus	0	0	1	3.68161e-05	1			3	0.00012089	3
												methylovorus	0	0	1	3.68161e-05	1			3	0.00012089	3
												rubrivivax	0	0	1	3.68161e-05	1			3	0.00012089	3
												jannaschia	0	0	1	3.68161e-05	1			3	0.00012089	3
												adhaeribacter	0	0	1	3.68161e-05	1			3	0.00012089	3
												caenispirillum	0	0	0	0	0			3	0.00012089	3
												chryseobacterium	0	0	845	0.0311096	845			2	8.05932e-05	2
												citrobacter	0	0	61	0.00224578	61			2	8.05932e-05	2
												trichococcus	0	0	35	0.00128856	35			2	8.05932e-05	2
												micromonospora	0	0	27	0.000994036	27			2	8.05932e-05	2
												oxalobacter	0	0	5	0.000184081	5			2	8.05932e-05	2
												pelomonas	0	0	2	7.36323e-05	2			2	8.05932e-05	2
												methylomonas	0	0	0	0	0			2	8.05932e-05	2
												desulfopila	0	0	0	0	0			2	8.05932e-05	2
												leadbetterella	0	0	0	0	0			2	8.05932e-05	2
												dyadobacter	0	0	295	0.0108608	295			1	4.02966e-05	1
												terrabacter	0	0	74	0.00272439	74			1	4.02966e-05	1
												vampirovibrio	0	0	14	0.000515426	14			1	4.02966e-05	1
												sphingorhabdus	0	0	10	0.000368161	10			1	4.02966e-05	1
												ochrobactrum	0	0	9	0.000331345	9			1	4.02966e-05	1
												kaistia	0	0	8	0.000294529	8			1	4.02966e-05	1
												peredibacter	0	0	5	0.000184081	5			1	4.02966e-05	1
												herbiconiux	0	0	4	0.000147265	4			1	4.02966e-05	1
												nocardioides	0	0	2	7.36323e-05	2			1	4.02966e-05	1
												turicibacter	0	0	1	3.68161e-05	1			1	4.02966e-05	1
												pseudoalteromonas	0	0	1	3.68161e-05	1			1	4.02966e-05	1
												roseateles	0	0	1	3.68161e-05	1			1	4.02966e-05	1
												metallibacterium	0	0	0	0	0			1	4.02966e-05	1
												calditerricola	0	0	0	0	0			1	4.02966e-05	1
												desulfovibrio	0	0	0	0	0			1	4.02966e-05	1
												crocinitomix	0	0	0	0	0			1	4.02966e-05	1
												pelotomaculum	0	0	0	0	0			1	4.02966e-05	1
												chitinimonas	0	0	0	0	0			1	4.02966e-05	1
												cloacibacterium	0	0	74	0.00272439	74			0	0	0
												niabella	0	0	42	0.00154628	42			0	0	0
												bergeyella	0	0	41	0.00150946	41			0	0	0
												zhihengliuella	0	0	33	0.00121493	33			0	0	0
												ancylobacter	0	0	29	0.00106767	29			0	0	0
												azotobacter	0	0	28	0.00103085	28			0	0	0
												micrococcus	0	0	25	0.000920404	25			0	0	0
												algoriphagus	0	0	25	0.000920404	25			0	0	0
												candidatus odyssella	0	0	22	0.000809955	22			0	0	0
												starkeya	0	0	18	0.000662691	18			0	0	0
												erythrobacter	0	0	8	0.000294529	8			0	0	0
												achromobacter	0	0	4	0.000147265	4			0	0	0
												tropicibacter	0	0	3	0.000110448	3			0	0	0
												pandoraea	0	0	2	7.36323e-05	2			0	0	0
												trabulsiella	0	0	2	7.36323e-05	2			0	0	0
												croceimarina	0	0	2	7.36323e-05	2			0	0	0
												nautella	0	0	2	7.36323e-05	2			0	0	0
												caldilinea	0	0	1	3.68161e-05	1			0	0	0
												actinoalloteichus	0	0	1	3.68161e-05	1			0	0	0
												microcystis	0	0	1	3.68161e-05	1			0	0	0
												panacagrimonas	0	0	1	3.68161e-05	1			0	0	0
												methanobacterium	0	0	1	3.68161e-05	1			0	0	0
												ruegeria	0	0	1	3.68161e-05	1			0	0	0
												loktanella	0	0	1	3.68161e-05	1			0	0	0
												TOTAL	23653	1	27162	1	3509			24816	1	1163
												XXXX	Negative Value
