# Supplementary material for: Assessing microbial diversity in open-pit mining: Metabarcoding analysis of soil and pit microbiota across operational and restoration stages
Source: PLoS One. 2025 Apr 7;20(4):e0320923. doi: 10.1371/journal.pone.0320923 (PMC11975129; doi:10.1371/journal.pone.0320923)
Supplement: S7 Table — (XLSX) [file pone.0320923.s007.xlsx]

## Sheet: Supporting table "7"
	A											B
		Samples											Samples
	Class (>1% in PSP)	PSP		TCZ			TCP					All Class	PSP		TCZ					TCP
		Total reads	Prevalence %	Total Reads	Prevalence %	Ratio from prevalence %	Total Reads	Prevalence %	Ratio from prevalence %				Total reads	Prevalence %	Total Reads	Prevalence %	RPKM	% RPKM ratio from reads	Ratio from prevalence %	Total Reads	Prevalence %	RPKM	% RPKM ratio from reads	Ratio from prevalence %
	archaeorhizomycetes	9320	0.297232	7	0.00020938	0.000704434	9	0.000272851	0.000917975			archaeorhizomycetes	9320	0.297232	7	0.00020938	-9313	-99.9249	0.000704434	9	0.000272851	-9311	-99.9034	0.000917975
	mortierellomycetes	7309	0.233097	3367	0.100712	0.432059	2289	0.0693952	0.297709			mortierellomycetes	7309	0.233097	3367	0.100712	-3942	-53.9335	0.432059	2289	0.0693952	-5020	-68.6824	0.297709
	pezizomycetes	5567	0.177542	212	0.00634123	0.0357168	2830	0.0857966	0.483247			pezizomycetes	5567	0.177542	212	0.00634123	-5355	-96.1918	0.0357168	2830	0.0857966	-2737	-49.1647	0.483247
	sordariomycetes	2497	0.0796339	2604	0.0778894	0.978094	7018	0.212763	2.67177			sordariomycetes	2497	0.0796339	2604	0.0778894	107	4.28514	0.978094	7018	0.212763	4521	181.057	2.67177
	agaricomycetes	2448	0.0780712	17348	0.518904	6.64655	11971	0.362923	4.64861			agaricomycetes	2448	0.0780712	17348	0.518904	14900	608.66	6.64655	11971	0.362923	9523	389.011	4.64861
	leotiomycetes	1117	0.0356232	5315	0.158979	4.46281	282	0.00854934	0.239994			leotiomycetes	1117	0.0356232	5315	0.158979	4198	375.828	4.46281	282	0.00854934	-835	-74.7538	0.239994
	dacrymycetes	692	0.0220691	1	2.99115e-05	0.00135535	0	0	0			dacrymycetes	692	0.0220691	1	2.99115e-05	-691	-99.8555	0.00135535	0	0	-692	-100	0
	eurotiomycetes	589	0.0187843	376	0.0112467	0.59873	494	0.0149765	0.797289			eurotiomycetes	589	0.0187843	376	0.0112467	-213	-36.163	0.59873	494	0.0149765	-95	-16.129	0.797289
	tremellomycetes	549	0.0175086	2674	0.0799832	4.56822	150	0.00454752	0.259731			tremellomycetes	549	0.0175086	2674	0.0799832	2125	387.067	4.56822	150	0.00454752	-399	-72.6776	0.259731
	dothideomycetes	482	0.0153719	185	0.00553362	0.359984	85	0.00257693	0.167639			dothideomycetes	482	0.0153719	185	0.00553362	-297	-61.6183	0.359984	85	0.00257693	-397	-82.3651	0.167639
	Total		0.974933		0.959829			0.761801				glomeromycetes	279	0.00889782	22	0.000658052	-257	-92.1147	0.0739566	41	0.00124299	-238	-85.3047	0.139696
	Simility with PSP		1		0.333165			0.34382				lecanoromycetes	173	0.00551729	10	0.000299115	-163	-94.2197	0.0542141	12	0.000363802	-161	-93.0636	0.0659385
					0.959829			0.761801				umbelopsidomycetes	131	0.00417783	8	0.000239292	-123	-93.8931	0.0572766	5	0.000151584	-126	-96.1832	0.036283
					-0.626664			-0.417981				chytridiomycetes	70	0.00223243	107	0.00320053	37	52.8571	1.43365	7244	0.219615	7174	10248.6	98.375
	Supporting Table 7: Comparative prevalence and RPKM analysis of fungii classes in soil samples, highlighting classes with prevalence >1% (A) and all detected classes (B). Green cells indicate prevalences higher than those in PSP while numbers in red indicate negative values, .PSP: Pristine soil, TCZ; recently amended topsoil (technosoil), TCP; eight-month-old amended technosoil.											saccharomycetes	48	0.00153081	968	0.0289543	920	1916.67	18.9144	335	0.0101561	287	597.917	6.63449
												microbotryomycetes	35	0.00111621	45	0.00134602	10	28.5714	1.20588	61	0.00184933	26	74.2857	1.65678
												orbiliomycetes	18	0.000574053	93	0.00278177	75	416.667	4.84584	20	0.000606336	2	11.1111	1.05624
												pucciniomycetes	15	0.000478377	1	2.99115e-05	-14	-93.3333	0.0625269	1	3.03168e-05	-14	-93.3333	0.0633743
												sareomycetes	3	9.56755e-05	7	0.00020938	4	133.333	2.18844	3	9.09504e-05	0	0	0.950614
												malasseziomycetes	3	9.56755e-05	1	2.99115e-05	-2	-66.6667	0.312635	3	9.09504e-05	0	0	0.950614
												ascomycota	2	6.37836e-05	2	5.98229e-05	0	0	0.937904	3	9.09504e-05	1	50	1.42592
												taphrinomycetes	2	6.37836e-05	1	2.99115e-05	-1	-50	0.468952	1	3.03168e-05	-1	-50	0.475307
												geoglossomycetes	2	6.37836e-05	0	0	-2	-100	0	0	0	-2	-100	0
												olpidiomycetes	1	3.18918e-05	1	2.99115e-05	0	0	0.937904	85	0.00257693	84	8400	80.8022
												mucoromycetes	1	3.18918e-05	1	2.99115e-05	0	0	0.937904	25	0.00075792	24	2400	23.7653
												blastocladiomycetes	1	3.18918e-05	0	0	-1	-100	0	9	0.000272851	8	800	8.55553
												zoopagomycota	1	3.18918e-05	4	0.000119646	3	300	3.75162	2	6.06336e-05	1	100	1.90123
												agaricostilbomycetes	1	3.18918e-05	1	2.99115e-05	0	0	0.937904	0	0	-1	-100	0
												cryptomycota	0	0	0	0	0			5	0.000151584	5
												basidiomycota	0	0	71	0.00212371	71			1	3.03168e-05	1
												entorrhizomycetes	0	0	0	0	0			1	3.03168e-05	1
												TOTAL	31356	1	33432	1	2076			32985	1	1629
