# Supplementary material for: Assessing microbial diversity in open-pit mining: Metabarcoding analysis of soil and pit microbiota across operational and restoration stages
Source: PLoS One. 2025 Apr 7;20(4):e0320923. doi: 10.1371/journal.pone.0320923 (PMC11975129; doi:10.1371/journal.pone.0320923)
Supplement: S8 Table — (XLSX) [file pone.0320923.s008.xlsx]

## Sheet: Supporting table "8"
	A										B
		Samples										Samples
	Genus (>1% in PSP)	PSP		TCZ			TCP				All Genus	PSP		TCZ					TCP
		Total reads	Prevalence %	Total Reads	Prevalence %	Ratio from prevalence %	Total Reads	Prevalence %	Ratio from prevalence %			Total reads	Prevalence %	Total Reads	Prevalence %	RPKM	% RPKM ratio from reads	Ratio from prevalence %	Total Reads	Prevalence %	RPKM	% RPKM ratio from reads	Ratio from prevalence %
	archaeorhizomyces	9320	0.297232	7	0.00020938	0.000704434	9	0.000272851	0.000917975		archaeorhizomyces	9320	0.297232	7	0.00020938	-9313	-99.9249	0.000704434	9	0.000272851	-9311	-99.9034	0.000917975
	mortierella	7309	0.233097	3367	0.100712	0.432059	2289	0.0693952	0.297709		mortierella	7309	0.233097	3367	0.100712	-3942	-53.9335	0.432059	2289	0.0693952	-5020	-68.6824	0.297709
	sphaerosporella	5022	0.160161	10	0.000299115	0.00186759	6	0.000181901	0.00113574		sphaerosporella	5022	0.160161	10	0.000299115	-5012	-99.8009	0.00186759	6	0.000181901	-5016	-99.8805	0.00113574
	clavaria	1013	0.0323064	9	0.000269203	0.00833281	11	0.000333485	0.0103226		clavaria	1013	0.0323064	9	0.000269203	-1004	-99.1115	0.00833281	11	0.000333485	-1002	-98.9141	0.0103226
	dacryopinax	692	0.0220691	0	0	0	0	0	0		dacryopinax	692	0.0220691	0	0	-692	-100	0	0	0	-692	-100	0
	chaetomium	621	0.0198048	0	0	0	2	6.06336e-05	0.00306156		chaetomium	621	0.0198048	0	0	-621	-100	0	2	6.06336e-05	-619	-99.6779	0.00306156
	paecilomyces	376	0.0119913	0	0	0	0	0	0		paecilomyces	376	0.0119913	0	0	-376	-100	0	0	0	-376	-100	0
	massarina	372	0.0118638	2	5.98229e-05	0.00504249	2	6.06336e-05	0.00511083		massarina	372	0.0118638	2	5.98229e-05	-370	-99.4624	0.00504249	2	6.06336e-05	-370	-99.4624	0.00511083
	cryptococcus	347	0.0110665	36	0.00107681	0.0973041	20	0.000606336	0.0547904		cryptococcus	347	0.0110665	36	0.00107681	-311	-89.6254	0.0973041	20	0.000606336	-327	-94.2363	0.0547904
	leptodontidium	326	0.0103967	9	0.000269203	0.025893	7	0.000212218	0.020412		leptodontidium	326	0.0103967	9	0.000269203	-317	-97.2393	0.025893	7	0.000212218	-319	-97.8528	0.020412
	Total		0.809989		0.102895			0.0711232			clavulina	277	0.00883403	1	2.99115e-05	-276	-99.639	0.00338593	1	3.03168e-05	-276	-99.639	0.00343182
	Simility with PSP		1		0.102895			0.0711232			marasmius	250	0.00797296	0	0	-250	-100	0	0	0	-250	-100	0
											pochonia	247	0.00787728	14	0.00041876	-233	-94.332	0.0531605	11	0.000333485	-236	-95.5466	0.042335
											phillipsia	245	0.0078135	6	0.000179469	-239	-97.551	0.0229691	4	0.000121267	-241	-98.3673	0.0155202
	Supporting Table 8: Comparative prevalence and RPKM analysis of fungii genera in soil samples, highlighting genera with prevalence >1% (A) and all detected genera (B). Green cells indicate prevalences higher than those in PSP while numbers in red indicate negative values, .PSP: Pristine soil, TCZ; recently amended topsoil (technosoil), TCP; eight-month-old amended technosoil.										amanita	242	0.00771782	1	2.99115e-05	-241	-99.5868	0.00387564	1	3.03168e-05	-241	-99.5868	0.00392816
											serendipita	240	0.00765404	10	0.000299115	-230	-95.8333	0.0390793	9	0.000272851	-231	-96.25	0.035648
											trichoderma	218	0.00695242	2	5.98229e-05	-216	-99.0826	0.00860462	0	0	-218	-100	0
											trichosporon	187	0.00596377	2505	0.0749282	2318	1239.57	12.5639	120	0.00363802	-67	-35.8289	0.61002
											sclerotinia	178	0.00567674	0	0	-178	-100	0	0	0	-178	-100	0
											penicillium	164	0.00523026	10	0.000299115	-154	-93.9024	0.0571893	42	0.00127331	-122	-74.3902	0.24345
											cryptodiscus	161	0.00513458	3	8.97344e-05	-158	-98.1366	0.0174765	2	6.06336e-05	-159	-98.7578	0.0118089
											neonectria	146	0.00465621	13	0.000388849	-133	-91.0959	0.083512	1	3.03168e-05	-145	-99.3151	0.00651105
											diversispora	143	0.00456053	2	5.98229e-05	-141	-98.6014	0.0131175	2	6.06336e-05	-141	-98.6014	0.0132953
											spadicoides	143	0.00456053	0	0	-143	-100	0	0	0	-143	-100	0
											umbelopsis	131	0.00417783	8	0.000239292	-123	-93.8931	0.0572766	5	0.000151584	-126	-96.1832	0.036283
											phialophora	128	0.00408215	249	0.00744795	121	94.5312	1.82452	369	0.0111869	241	188.281	2.74044
											capronia	118	0.00376324	1	2.99115e-05	-117	-99.1525	0.00794834	1	3.03168e-05	-117	-99.1525	0.00805605
											eucasphaeria	110	0.0035081	1	2.99115e-05	-109	-99.0909	0.0085264	0	0	-110	-100	0
											gilkeya	109	0.00347621	0	0	-109	-100	0	0	0	-109	-100	0
											glomus	108	0.00344432	7	0.00020938	-101	-93.5185	0.0607901	9	0.000272851	-99	-91.6667	0.0792178
											meliniomyces	98	0.0031254	1	2.99115e-05	-97	-98.9796	0.00957045	1	3.03168e-05	-97	-98.9796	0.00970014
											pseudeurotium	93	0.00296594	4888	0.146207	4795	5155.91	49.2954	167	0.00506291	74	79.5699	1.70702
											conlarium	86	0.0027427	1	2.99115e-05	-85	-98.8372	0.0109059	1	3.03168e-05	-85	-98.8372	0.0110537
											leohumicola	75	0.00239189	5	0.000149557	-70	-93.3333	0.0625269	0	0	-75	-100	0
											claussenomyces	74	0.00235999	13	0.000388849	-61	-82.4324	0.164767	11	0.000333485	-63	-85.1351	0.141307
											cladophialophora	70	0.00223243	77	0.00230318	7	10	1.03169	55	0.00166742	-15	-21.4286	0.746911
											tricholoma	70	0.00223243	0	0	-70	-100	0	0	0	-70	-100	0
											phialea	68	0.00216864	2	5.98229e-05	-66	-97.0588	0.0275854	1	3.03168e-05	-67	-98.5294	0.0139796
											rickenella	66	0.00210486	2	5.98229e-05	-64	-96.9697	0.0284213	1	3.03168e-05	-65	-98.4848	0.0144032
											cylindrocarpon	52	0.00165837	0	0	-52	-100	0	0	0	-52	-100	0
											amylocorticium	47	0.00149892	1	2.99115e-05	-46	-97.8723	0.0199554	4	0.000121267	-43	-91.4894	0.0809033
											coprinellus	45	0.00143513	10020	0.299713	9975	22166.7	208.84	10439	0.316477	10394	23097.8	220.521
											boletus	44	0.00140324	2	5.98229e-05	-42	-95.4545	0.042632	3	9.09504e-05	-41	-93.1818	0.0648146
											aquaticola	44	0.00140324	4	0.000119646	-40	-90.9091	0.085264	0	0	-44	-100	0
											pseudaleuria	43	0.00137135	18	0.000538406	-25	-58.1395	0.392611	2	6.06336e-05	-41	-95.3488	0.0442146
											coniochaeta	39	0.00124378	69	0.00206389	30	76.9231	1.65937	26	0.000788237	-13	-33.3333	0.633743
											hyphodiscus	39	0.00124378	0	0	-39	-100	0	0	0	-39	-100	0
											trichocladium	35	0.00111621	1	2.99115e-05	-34	-97.1429	0.0267973	1	3.03168e-05	-34	-97.1429	0.0271604
											rhizoscyphus	33	0.00105243	44	0.0013161	11	33.3333	1.25054	23	0.000697287	-10	-30.303	0.662549
											microdochium	33	0.00105243	1	2.99115e-05	-32	-96.9697	0.0284213	0	0	-33	-100	0
											phaeomoniella	33	0.00105243	0	0	-33	-100	0	0	0	-33	-100	0
											sistotrema	32	0.00102054	2	5.98229e-05	-30	-93.75	0.058619	2	6.06336e-05	-30	-93.75	0.0594134
											apodus	31	0.000988647	313	0.00936229	282	909.677	9.4698	3684	0.111687	3653	11783.9	112.97
											colletotrichum	30	0.000956755	0	0	-30	-100	0	1	3.03168e-05	-29	-96.6667	0.0316871
											phialemonium	30	0.000956755	0	0	-30	-100	0	0	0	-30	-100	0
											camarophyllopsis	30	0.000956755	0	0	-30	-100	0	0	0	-30	-100	0
											hymenoscyphus	29	0.000924863	0	0	-29	-100	0	0	0	-29	-100	0
											microglossum	28	0.000892971	5	0.000149557	-23	-82.1429	0.167483	3	9.09504e-05	-25	-89.2857	0.101851
											fusarium	26	0.000829187	1013	0.0303003	987	3796.15	36.5422	384	0.0116417	358	1376.92	14.0398
											saccharomyces	24	0.000765404	6	0.000179469	-18	-75	0.234476	25	0.00075792	1	4.16667	0.990223
											microbotryozyma	24	0.000765404	24	0.000717875	0	0	0.937904	22	0.00066697	-2	-8.33333	0.871396
											cladosporium	24	0.000765404	4	0.000119646	-20	-83.3333	0.156317	3	9.09504e-05	-21	-87.5	0.118827
											podospora	23	0.000733512	335	0.0100203	312	1356.52	13.6608	742	0.0224951	719	3126.09	30.6676
											tricladium	22	0.00070162	1	2.99115e-05	-21	-95.4545	0.042632	0	0	-22	-100	0
											mollisia	20	0.000637836	7	0.00020938	-13	-65	0.328266	2	6.06336e-05	-18	-90	0.0950614
											drechslera	20	0.000637836	0	0	-20	-100	0	0	0	-20	-100	0
											verticillium	19	0.000605945	12	0.000358938	-7	-36.8421	0.59236	14	0.000424435	-5	-26.3158	0.700452
											lobulomyces	18	0.000574053	60	0.00179469	42	233.333	3.12635	6951	0.210732	6933	38516.7	367.095
											scutellinia	18	0.000574053	48	0.00143575	30	166.667	2.50108	37	0.00112172	19	105.556	1.95404
											thielavia	18	0.000574053	57	0.00170495	39	216.667	2.97003	26	0.000788237	8	44.4444	1.37311
											mycosphaerella	18	0.000574053	11	0.000329026	-7	-38.8889	0.573163	16	0.000485069	-2	-11.1111	0.84499
											phialosimplex	18	0.000574053	0	0	-18	-100	0	1	3.03168e-05	-17	-94.4444	0.0528119
											ceramothyrium	18	0.000574053	0	0	-18	-100	0	0	0	-18	-100	0
											sphaerostilbella	18	0.000574053	0	0	-18	-100	0	0	0	-18	-100	0
											cephaliophora	17	0.000542161	38	0.00113664	21	123.529	2.09649	2439	0.0739427	2422	14247.1	136.385
											aspergillus	17	0.000542161	32	0.000957167	15	88.2353	1.76547	22	0.00066697	5	29.4118	1.23021
											alatospora	17	0.000542161	13	0.000388849	-4	-23.5294	0.717221	10	0.000303168	-7	-41.1765	0.559185
											aureobasidium	16	0.000510269	14	0.00041876	-2	-12.5	0.820666	16	0.000485069	0	0	0.950614
											dactylaria	16	0.000510269	0	0	-16	-100	0	0	0	-16	-100	0
											metarhizium	16	0.000510269	0	0	-16	-100	0	0	0	-16	-100	0
											gyoerffyella	15	0.000478377	10	0.000299115	-5	-33.3333	0.625269	20	0.000606336	5	33.3333	1.26749
											terfezia	15	0.000478377	24	0.000717875	9	60	1.50065	6	0.000181901	-9	-60	0.380246
											scedosporium	14	0.000446486	192	0.005743	178	1271.43	12.8627	1536	0.0465666	1522	10871.4	104.296
											volutella	14	0.000446486	42	0.00125628	28	200	2.81371	7	0.000212218	-7	-50	0.475307
											tolypocladium	14	0.000446486	1	2.99115e-05	-13	-92.8571	0.0669931	0	0	-14	-100	0
											eocronartium	14	0.000446486	0	0	-14	-100	0	0	0	-14	-100	0
											amyloporia	13	0.000414594	20	0.000598229	7	53.8462	1.44293	18	0.000545703	5	38.4615	1.31623
											ganoderma	13	0.000414594	0	0	-13	-100	0	1	3.03168e-05	-12	-92.3077	0.0731241
											acremonium	13	0.000414594	0	0	-13	-100	0	0	0	-13	-100	0
											cortinarius	13	0.000414594	0	0	-13	-100	0	0	0	-13	-100	0
											rhizophydium	12	0.000382702	15	0.000448672	3	25	1.17238	13	0.000394119	1	8.33333	1.02983
											archaeospora	12	0.000382702	1	2.99115e-05	-11	-91.6667	0.0781587	0	0	-12	-100	0
											psathyrella	11	0.00035081	7250	0.216858	7239	65809.1	618.164	1170	0.0354707	1159	10536.4	101.111
											neobulgaria	11	0.00035081	12	0.000358938	1	9.09091	1.02317	6	0.000181901	-5	-45.4545	0.518517
											nectria	11	0.00035081	5	0.000149557	-6	-54.5455	0.42632	3	9.09504e-05	-8	-72.7273	0.259258
											phaffia	11	0.00035081	2	5.98229e-05	-9	-81.8182	0.170528	3	9.09504e-05	-8	-72.7273	0.259258
											ramaria	10	0.000318918	0	0	-10	-100	0	0	0	-10	-100	0
											chaenothecopsis	10	0.000318918	0	0	-10	-100	0	0	0	-10	-100	0
											metschnikowia	9	0.000287026	7	0.00020938	-2	-22.2222	0.729481	217	0.00657875	208	2311.11	22.9204
											acidea	8	0.000255135	6	0.000179469	-2	-25	0.703428	7	0.000212218	-1	-12.5	0.831787
											eutypa	8	0.000255135	2	5.98229e-05	-6	-75	0.234476	5	0.000151584	-3	-37.5	0.594134
											rhizoctonia	8	0.000255135	2	5.98229e-05	-6	-75	0.234476	4	0.000121267	-4	-50	0.475307
											funneliformis	8	0.000255135	9	0.000269203	1	12.5	1.05514	3	9.09504e-05	-5	-62.5	0.35648
											tricharina	8	0.000255135	14	0.00041876	6	75	1.64133	1	3.03168e-05	-7	-87.5	0.118827
											ascobolus	7	0.000223243	7	0.00020938	0	0	0.937904	211	0.00639685	204	2914.29	28.6542
											betamyces	7	0.000223243	2	5.98229e-05	-5	-71.4286	0.267973	41	0.00124299	34	485.714	5.56788
											helvella	7	0.000223243	8	0.000239292	1	14.2857	1.07189	26	0.000788237	19	271.429	3.53085
											rhizidium	7	0.000223243	5	0.000149557	-2	-28.5714	0.669931	4	0.000121267	-3	-42.8571	0.543208
											holwaya	7	0.000223243	16	0.000478583	9	128.571	2.14378	1	3.03168e-05	-6	-85.7143	0.135802
											clonostachys	6	0.000191351	6	0.000179469	0	0	0.937904	1	3.03168e-05	-5	-83.3333	0.158436
											phialocephala	6	0.000191351	0	0	-6	-100	0	1	3.03168e-05	-5	-83.3333	0.158436
											claviradulomyces	6	0.000191351	0	0	-6	-100	0	0	0	-6	-100	0
											haplographium	6	0.000191351	0	0	-6	-100	0	0	0	-6	-100	0
											tarzetta	6	0.000191351	0	0	-6	-100	0	0	0	-6	-100	0
											cosmospora	5	0.000159459	164	0.00490548	159	3180	30.7632	394	0.0119448	389	7780	74.9084
											candida	5	0.000159459	638	0.0190835	633	12660	119.677	35	0.00106109	30	600	6.6543
											cercophora	5	0.000159459	38	0.00113664	33	660	7.12807	33	0.00100045	28	560	6.27405
											stachybotrys	5	0.000159459	78	0.00233309	73	1460	14.6313	28	0.000848871	23	460	5.32344
											powellomyces	5	0.000159459	12	0.000358938	7	140	2.25097	13	0.000394119	8	160	2.4716
											schizothecium	5	0.000159459	8	0.000239292	3	60	1.50065	6	0.000181901	1	20	1.14074
											tetracladium	5	0.000159459	159	0.00475592	154	3080	29.8253	5	0.000151584	0	0	0.950614
											fimetariella	5	0.000159459	6	0.000179469	1	20	1.12548	3	9.09504e-05	-2	-40	0.570368
											clydaea	5	0.000159459	2	5.98229e-05	-3	-60	0.375162	2	6.06336e-05	-3	-60	0.380246
											truncatella	5	0.000159459	5	0.000149557	0	0	0.937904	0	0	-5	-100	0
											epicoccum	5	0.000159459	2	5.98229e-05	-3	-60	0.375162	0	0	-5	-100	0
											maunachytrium	5	0.000159459	1	2.99115e-05	-4	-80	0.187581	0	0	-5	-100	0
											scleropezicula	5	0.000159459	0	0	-5	-100	0	0	0	-5	-100	0
											rhinocladiella	5	0.000159459	0	0	-5	-100	0	0	0	-5	-100	0
											chytriomyces	5	0.000159459	0	0	-5	-100	0	0	0	-5	-100	0
											articulospora	4	0.000127567	9	0.000269203	5	125	2.11028	4	0.000121267	0	0	0.950614
											rhodotorula	4	0.000127567	4	0.000119646	0	0	0.937904	1	3.03168e-05	-3	-75	0.237653
											fibroporia	4	0.000127567	0	0	-4	-100	0	0	0	-4	-100	0
											menispora	4	0.000127567	0	0	-4	-100	0	0	0	-4	-100	0
											dominikia	4	0.000127567	0	0	-4	-100	0	0	0	-4	-100	0
											phoma	3	9.56755e-05	4	0.000119646	1	33.3333	1.25054	13	0.000394119	10	333.333	4.11933
											leucosporidiella	3	9.56755e-05	8	0.000239292	5	166.667	2.50108	10	0.000303168	7	233.333	3.16871
											humicola	3	9.56755e-05	27	0.000807609	24	800	8.44113	8	0.000242534	5	166.667	2.53497
											nephroma	3	9.56755e-05	4	0.000119646	1	33.3333	1.25054	7	0.000212218	4	133.333	2.2181
											sarea	3	9.56755e-05	7	0.00020938	4	133.333	2.18844	3	9.09504e-05	0	0	0.950614
											conocybe	3	9.56755e-05	2	5.98229e-05	-1	-33.3333	0.625269	3	9.09504e-05	0	0	0.950614
											malassezia	3	9.56755e-05	1	2.99115e-05	-2	-66.6667	0.312635	3	9.09504e-05	0	0	0.950614
											sebacina	3	9.56755e-05	0	0	-3	-100	0	3	9.09504e-05	0	0	0.950614
											knufia	3	9.56755e-05	2	5.98229e-05	-1	-33.3333	0.625269	2	6.06336e-05	-1	-33.3333	0.633743
											kodamaea	3	9.56755e-05	0	0	-3	-100	0	2	6.06336e-05	-1	-33.3333	0.633743
											monodictys	3	9.56755e-05	5	0.000149557	2	66.6667	1.56317	1	3.03168e-05	-2	-66.6667	0.316871
											geomyces	3	9.56755e-05	2	5.98229e-05	-1	-33.3333	0.625269	1	3.03168e-05	-2	-66.6667	0.316871
											ambispora	3	9.56755e-05	1	2.99115e-05	-2	-66.6667	0.312635	1	3.03168e-05	-2	-66.6667	0.316871
											lecanicillium	3	9.56755e-05	0	0	-3	-100	0	1	3.03168e-05	-2	-66.6667	0.316871
											gnomoniopsis	3	9.56755e-05	0	0	-3	-100	0	1	3.03168e-05	-2	-66.6667	0.316871
											sarcostroma	3	9.56755e-05	0	0	-3	-100	0	1	3.03168e-05	-2	-66.6667	0.316871
											chaetosphaeria	3	9.56755e-05	0	0	-3	-100	0	0	0	-3	-100	0
											trichomerium	3	9.56755e-05	0	0	-3	-100	0	0	0	-3	-100	0
											tomentella	2	6.37836e-05	3	8.97344e-05	1	50	1.40686	156	0.00472942	154	7700	74.1479
											coprinopsis	2	6.37836e-05	1	2.99115e-05	-1	-50	0.468952	32	0.000970138	30	1500	15.2098
											galactomyces	2	6.37836e-05	116	0.00346973	114	5700	54.3984	23	0.000697287	21	1050	10.9321
											geotrichum	2	6.37836e-05	10	0.000299115	8	400	4.68952	16	0.000485069	14	700	7.60491
											preussia	2	6.37836e-05	35	0.0010469	33	1650	16.4133	15	0.000454752	13	650	7.1296
											guehomyces	2	6.37836e-05	128	0.00382867	126	6300	60.0258	6	0.000181901	4	200	2.85184
											scytalidium	2	6.37836e-05	3	8.97344e-05	1	50	1.40686	6	0.000181901	4	200	2.85184
											dwayaangam	2	6.37836e-05	1	2.99115e-05	-1	-50	0.468952	3	9.09504e-05	1	50	1.42592
											recurvomyces	2	6.37836e-05	0	0	-2	-100	0	3	9.09504e-05	1	50	1.42592
											inocybe	2	6.37836e-05	9	0.000269203	7	350	4.22057	2	6.06336e-05	0	0	0.950614
											microbotryum	2	6.37836e-05	7	0.00020938	5	250	3.28266	2	6.06336e-05	0	0	0.950614
											thelebolus	2	6.37836e-05	12	0.000358938	10	500	5.62742	1	3.03168e-05	-1	-50	0.475307
											dioszegia	2	6.37836e-05	2	5.98229e-05	0	0	0.937904	1	3.03168e-05	-1	-50	0.475307
											protomyces	2	6.37836e-05	1	2.99115e-05	-1	-50	0.468952	1	3.03168e-05	-1	-50	0.475307
											exophiala	2	6.37836e-05	0	0	-2	-100	0	1	3.03168e-05	-1	-50	0.475307
											acephala	2	6.37836e-05	3	8.97344e-05	1	50	1.40686	0	0	-2	-100	0
											alternaria	2	6.37836e-05	2	5.98229e-05	0	0	0.937904	0	0	-2	-100	0
											gelasinospora	2	6.37836e-05	1	2.99115e-05	-1	-50	0.468952	0	0	-2	-100	0
											venturia	2	6.37836e-05	1	2.99115e-05	-1	-50	0.468952	0	0	-2	-100	0
											otidea	2	6.37836e-05	1	2.99115e-05	-1	-50	0.468952	0	0	-2	-100	0
											helicodendron	2	6.37836e-05	0	0	-2	-100	0	0	0	-2	-100	0
											devriesia	2	6.37836e-05	0	0	-2	-100	0	0	0	-2	-100	0
											humicolopsis	2	6.37836e-05	0	0	-2	-100	0	0	0	-2	-100	0
											sabuloglossum	2	6.37836e-05	0	0	-2	-100	0	0	0	-2	-100	0
											nowakowskiella	1	3.18918e-05	1	2.99115e-05	0	0	0.937904	214	0.0064878	213	21300	203.431
											hydnellum	1	3.18918e-05	2	5.98229e-05	1	100	1.87581	101	0.003062	100	10000	96.012
											olpidium	1	3.18918e-05	1	2.99115e-05	0	0	0.937904	85	0.00257693	84	8400	80.8022
											pseudallescheria	1	3.18918e-05	8	0.000239292	7	700	7.50323	62	0.00187964	61	6100	58.9381
											rhizomucor	1	3.18918e-05	1	2.99115e-05	0	0	0.937904	25	0.00075792	24	2400	23.7653
											pichia	1	3.18918e-05	44	0.0013161	43	4300	41.2678	13	0.000394119	12	1200	12.358
											monacrosporium	1	3.18918e-05	20	0.000598229	19	1900	18.7581	12	0.000363802	11	1100	11.4074
											doratomyces	1	3.18918e-05	125	0.00373893	124	12400	117.238	10	0.000303168	9	900	9.50614
											allomyces	1	3.18918e-05	0	0	-1	-100	0	9	0.000272851	8	800	8.55553
											arthrobotrys	1	3.18918e-05	72	0.00215363	71	7100	67.5291	6	0.000181901	5	500	5.70368
											cyberlindnera	1	3.18918e-05	146	0.00436707	145	14500	136.934	4	0.000121267	3	300	3.80246
											cetraspora	1	3.18918e-05	0	0	-1	-100	0	4	0.000121267	3	300	3.80246
											ramicandelaber	1	3.18918e-05	4	0.000119646	3	300	3.75162	2	6.06336e-05	1	100	1.90123
											echria	1	3.18918e-05	3	8.97344e-05	2	200	2.81371	2	6.06336e-05	1	100	1.90123
											operculomyces	1	3.18918e-05	1	2.99115e-05	0	0	0.937904	2	6.06336e-05	1	100	1.90123
											dendrochytridium	1	3.18918e-05	1	2.99115e-05	0	0	0.937904	2	6.06336e-05	1	100	1.90123
											falcocladium	1	3.18918e-05	1	2.99115e-05	0	0	0.937904	2	6.06336e-05	1	100	1.90123
											westerdykella	1	3.18918e-05	9	0.000269203	8	800	8.44113	1	3.03168e-05	0	0	0.950614
											gibellulopsis	1	3.18918e-05	3	8.97344e-05	2	200	2.81371	1	3.03168e-05	0	0	0.950614
											galerina	1	3.18918e-05	1	2.99115e-05	0	0	0.937904	1	3.03168e-05	0	0	0.950614
											melampsora	1	3.18918e-05	1	2.99115e-05	0	0	0.937904	1	3.03168e-05	0	0	0.950614
											polyporus	1	3.18918e-05	1	2.99115e-05	0	0	0.937904	1	3.03168e-05	0	0	0.950614
											hygrocybe	1	3.18918e-05	1	2.99115e-05	0	0	0.937904	1	3.03168e-05	0	0	0.950614
											sporobolomyces	1	3.18918e-05	1	2.99115e-05	0	0	0.937904	1	3.03168e-05	0	0	0.950614
											neofabraea	1	3.18918e-05	1	2.99115e-05	0	0	0.937904	1	3.03168e-05	0	0	0.950614
											alogomyces	1	3.18918e-05	1	2.99115e-05	0	0	0.937904	1	3.03168e-05	0	0	0.950614
											incrucipulum	1	3.18918e-05	0	0	-1	-100	0	1	3.03168e-05	0	0	0.950614
											lecanora	1	3.18918e-05	0	0	-1	-100	0	1	3.03168e-05	0	0	0.950614
											pezizella	1	3.18918e-05	0	0	-1	-100	0	1	3.03168e-05	0	0	0.950614
											sporormiella	1	3.18918e-05	0	0	-1	-100	0	1	3.03168e-05	0	0	0.950614
											streptobotrys	1	3.18918e-05	0	0	-1	-100	0	1	3.03168e-05	0	0	0.950614
											mycena	1	3.18918e-05	0	0	-1	-100	0	1	3.03168e-05	0	0	0.950614
											alphamyces	1	3.18918e-05	2	5.98229e-05	1	100	1.87581	0	0	-1	-100	0
											toxicocladosporium	1	3.18918e-05	1	2.99115e-05	0	0	0.937904	0	0	-1	-100	0
											yamadazyma	1	3.18918e-05	1	2.99115e-05	0	0	0.937904	0	0	-1	-100	0
											lasiodiplodia	1	3.18918e-05	1	2.99115e-05	0	0	0.937904	0	0	-1	-100	0
											sterigmatomyces	1	3.18918e-05	1	2.99115e-05	0	0	0.937904	0	0	-1	-100	0
											pseudogymnoascus	1	3.18918e-05	0	0	-1	-100	0	0	0	-1	-100	0
											hypochnicium	1	3.18918e-05	0	0	-1	-100	0	0	0	-1	-100	0
											leptosphaeria	1	3.18918e-05	0	0	-1	-100	0	0	0	-1	-100	0
											angulomyces	1	3.18918e-05	0	0	-1	-100	0	0	0	-1	-100	0
											bipolaris	1	3.18918e-05	0	0	-1	-100	0	0	0	-1	-100	0
											stagonospora	1	3.18918e-05	0	0	-1	-100	0	0	0	-1	-100	0
											corynespora	1	3.18918e-05	0	0	-1	-100	0	0	0	-1	-100	0
											saccharata	1	3.18918e-05	0	0	-1	-100	0	0	0	-1	-100	0
											cochliobolus	1	3.18918e-05	0	0	-1	-100	0	0	0	-1	-100	0
											pseudocercosporella	1	3.18918e-05	0	0	-1	-100	0	0	0	-1	-100	0
											hypholoma	1	3.18918e-05	0	0	-1	-100	0	0	0	-1	-100	0
											micarea	1	3.18918e-05	0	0	-1	-100	0	0	0	-1	-100	0
											trapeliopsis	1	3.18918e-05	0	0	-1	-100	0	0	0	-1	-100	0
											flaviporus	1	3.18918e-05	0	0	-1	-100	0	0	0	-1	-100	0
											curvibasidium	1	3.18918e-05	0	0	-1	-100	0	0	0	-1	-100	0
											genea	0	0	1	2.99115e-05	1			94	0.00284978	94
											rhodosporidium	0	0	1	2.99115e-05	1			24	0.000727603	24
											claroideoglomus	0	0	1	2.99115e-05	1			22	0.00066697	22
											plectosphaerella	0	0	6	0.000179469	6			11	0.000333485	11
											setosphaeria	0	0	52	0.0015554	52			6	0.000181901	6
											paramicrosporidium	0	0	0	0	0			5	0.000151584	5
											zygopleurage	0	0	14	0.00041876	14			4	0.000121267	4
											teratosphaeria	0	0	0	0	0			3	9.09504e-05	3
											peziza	0	0	34	0.00101699	34			2	6.06336e-05	2
											cladorrhinum	0	0	1	2.99115e-05	1			2	6.06336e-05	2
											anzina	0	0	1	2.99115e-05	1			2	6.06336e-05	2
											piriformospora	0	0	1	2.99115e-05	1			2	6.06336e-05	2
											dactylellina	0	0	1	2.99115e-05	1			2	6.06336e-05	2
											boeremia	0	0	0	0	0			2	6.06336e-05	2
											cadophora	0	0	89	0.00266212	89			1	3.03168e-05	1
											pycnobasidium	0	0	71	0.00212371	71			1	3.03168e-05	1
											arthrographis	0	0	40	0.00119646	40			1	3.03168e-05	1
											ophiocordyceps	0	0	10	0.000299115	10			1	3.03168e-05	1
											strelitziana	0	0	4	0.000119646	4			1	3.03168e-05	1
											chaetomella	0	0	3	8.97344e-05	3			1	3.03168e-05	1
											spizellomyces	0	0	2	5.98229e-05	2			1	3.03168e-05	1
											hortaea	0	0	1	2.99115e-05	1			1	3.03168e-05	1
											pycnoporellus	0	0	1	2.99115e-05	1			1	3.03168e-05	1
											microcera	0	0	1	2.99115e-05	1			1	3.03168e-05	1
											leucogyrophana	0	0	0	0	0			1	3.03168e-05	1
											dokmaia	0	0	0	0	0			1	3.03168e-05	1
											suillus	0	0	0	0	0			1	3.03168e-05	1
											tuber	0	0	0	0	0			1	3.03168e-05	1
											camarophyllus	0	0	0	0	0			1	3.03168e-05	1
											entorrhiza	0	0	0	0	0			1	3.03168e-05	1
											zalerion	0	0	0	0	0			1	3.03168e-05	1
											phaeoisaria	0	0	0	0	0			1	3.03168e-05	1
											mastigobasidium	0	0	0	0	0			1	3.03168e-05	1
											gliomastix	0	0	17	0.000508495	17			0	0	0
											hyaloscypha	0	0	2	5.98229e-05	2			0	0	0
											hydnotrya	0	0	1	2.99115e-05	1			0	0	0
											cystoderma	0	0	1	2.99115e-05	1			0	0	0
											globomyces	0	0	1	2.99115e-05	1			0	0	0
											sporothrix	0	0	1	2.99115e-05	1			0	0	0
											rusavskia	0	0	1	2.99115e-05	1			0	0	0
											craterellus	0	0	1	2.99115e-05	1			0	0	0
											pholiota	0	0	1	2.99115e-05	1			0	0	0
											pezicula	0	0	1	2.99115e-05	1			0	0	0
											rhizophagus	0	0	1	2.99115e-05	1			0	0	0
											collophora	0	0	1	2.99115e-05	1			0	0	0
											creolophus	0	0	1	2.99115e-05	1			0	0	0
											rachicladosporium	0	0	1	2.99115e-05	1			0	0	0
											isaria	0	0	1	2.99115e-05	1			0	0	0
											gloeophyllum	0	0	1	2.99115e-05	1			0	0	0
											calocera	0	0	1	2.99115e-05	1			0	0	0
											mrakiella	0	0	1	2.99115e-05	1			0	0	0
											hymenochaete	0	0	1	2.99115e-05	1			0	0	0
											nigrospora	0	0	1	2.99115e-05	1			0	0	0
											xenochalara	0	0	1	2.99115e-05	1			0	0	0
											lophotrichus	0	0	1	2.99115e-05	1			0	0	0
											verrucaria	0	0	1	2.99115e-05	1			0	0	0
											rhizophlyctis	0	0	1	2.99115e-05	1			0	0	0
											acarospora	0	0	1	2.99115e-05	1			0	0	0
											TOTAL	31356	1	33432	1	2076			32985	1	1629
											XXXX	Negative Value
