# Supplementary material for: Assessing microbial diversity in open-pit mining: Metabarcoding analysis of soil and pit microbiota across operational and restoration stages
Source: PLoS One. 2025 Apr 7;20(4):e0320923. doi: 10.1371/journal.pone.0320923 (PMC11975129; doi:10.1371/journal.pone.0320923)
Supplement: S1 Dataset — Genera cited in the text are highlighted in yellow. (XLSX) [file pone.0320923.s013.xlsx]

## Sheet: Supporting Dataset "1"
	Supporting dataset 1: Distribution of common and exclusive bacterial classes and genera in pit and soil samples. Genera cited in the text are highlighted in yellow.
16S
Class level						Genus level
29 elements included exclusively in "Soil":		3 elements included exclusively in "Pit":		27 common elements in "Soil" and "Pit":		274 elements included exclusively in "Soil":		28 elements included exclusively in "Pit":		141 common elements in "Soil" and "Pit":
bacteroidetes		tissierellia		acidobacteriia		pedosphaera		paenibacillus		nitrosovibrio
fusobacteriia		parvarchaeota		betaproteobacteria		holophaga		pantoea		acidobacterium
ignavibacteria		thermotogae		verrucomicrobiae		candidatus koribacter		erwinia		steroidobacter
nitrososphaeria				deltaproteobacteria		byssovorax		anoxybacillus		ktedonobacter
anaerolineae				alphaproteobacteria		rhodothermus		tepidimonas		prosthecobacter
oligoflexia				holophagae		candidatus solibacter		staphylococcus		bradyrhizobium
spartobacteria				gammaproteobacteria		actinoallomurus		anaerococcus		mucilaginibacter
nitrospinia				ktedonobacteria		anaeromyxobacter		isosphaera		verrucomicrobium
chthonomonadetes				actinomycetia		stella		tomitella		burkholderia
chloroflexia				sphingobacteriia		rhodoplanes		enhydrobacter		pseudomonas
crenarchaeota				chitinophagia		ohtaekwangia		brevibacterium		edaphobacter
phycisphaerae				clostridia		flavisolibacter		gemella		pelobacter
dehalococcoidia				cytophagia		rhizobium		peptococcus		thermoanaerobacter
deinococci				planctomycetia		leptothrix		morganella		gemmatimonas
thaumarchaeota				bacilli		caulobacter		coxiella		methylocystis
elusimicrobia				thermoleophilia		aetherobacter		faecalibacterium		conexibacter
chlamydiia				gemmatimonadetes		alkanindiges		enterococcus		niastella
methylacidiphilae				opitutae		thermacetogenium		salinisphaera		thermoflavimicrobium
thermoflexia				acidimicrobiia		geobacter		photobacterium		opitutus
bacteroidia				flavobacteriia		terriglobus		vibrio		pedobacter
coriobacteriia				rubrobacteria		fusobacterium		candidatus micrarchaeum		pseudolabrys
fibrobacteria				cyanobacteria		haliangium		eoetvoesia		acidipila
spirochaetia				nitrospira		melioribacter		orientia		aciditerrimonas
negativicutes				thermomicrobia		telmatobacter		microvirgula		flavobacterium
blastocatellia				saprospiria		kofleria		haloanella		gemmata
methanomicrobia				epsilonproteobacteria		cystobacter		thiomonas		nitrosococcus
erysipelotrichia				acidithiobacillia		phenylobacterium		petrotoga		acinetobacter
caldilineae						luteolibacter		streptococcus		xanthomonas
methanobacteria						zavarzinella				dyella
						nitrososphaera				janthinobacterium
						bellilinea				acidisphaera
						desulfomonile				aquabacterium
						methylocella				rhodococcus
						rhizomicrobium				bacillus
						bdellovibrio				chitinophaga
						chthoniobacter				acidicapsa
						anaplasma				collimonas
						singulisphaera				polaromonas
						nitrospina				mycobacterium
						chthonomonas				serratia
						solitalea				rubrobacter
						ferruginibacter				sphingobacterium
						planctomyces				symbiobacterium
						desulfotomaculum				rickettsia
						hylemonella				rhodanobacter
						reyranella				granulicella
						rhodomicrobium				rhodocista
						syntrophus				clostridium
						mycoplana				sphingoterrabacterium
						rudaea				ferrimicrobium
						chloroflexus				variovorax
						spongiibacter				ralstonia
						desulfitobacterium				blastomonas
						geothermobacter				undibacterium
						streptacidiphilus				frigoribacterium
						kaistobacter				thiobacillus
						methylosinus				herbaspirillum
						actinospica				devosia
						rhodopila				methylobacterium
						magnetospirillum				actinomadura
						solirubrobacter				sphingomonas
						candidatus nitrosocaldus				aquicella
						afipia				acidovorax
						azospirillum				rhodoferax
						polyangium				herminiimonas
						flexibacter				prochlorococcus
						aggregicoccus				duganella
						piscinibacter				arthrobacter
						ideonella				legionella
						catenulispora				frateuria
						iamia				silvimonas
						phycisphaera				propionivibrio
						rhodopirellula				methylibium
						dehalococcoides				ramlibacter
						thermobifida				cryobacterium
						sphaerotilus				novosphingobium
						aromatoleum				sphaerobacter
						geobacillus				sediminibacterium
						thermus				kocuria
						actinoplanes				asticcacaulis
						carboxydocella				acidibacter
						thermomonas				cyanothece
						sideroxydans				geothrix
						blastopirellula				gallionella
						candidatus nitrosotalea				haliscomenobacter
						alloactinosynnema				azoarcus
						lacibacterium				brevundimonas
						nannocystis				sulfuricurvum
						desulfobulbus				rhodobacter
						luteimonas				cellulomonas
						elusimicrobium				roseomonas
						levilinea				salinibacterium
						xenophilus				delftia
						derxia				nitrobacter
						saccharospirillum				massilia
						acidimicrobium				methylotenera
						vallitalea				acidithiobacillus
						gaiella				eubacterium
						methylacidiphilum				leifsonia
						paucibacter				knoellia
						dokdonella				renibacterium
						nitrospira				agrobacterium
						chondromyces				flavitalea
						xylophilus				sphingobium
						amnibacterium				methylobacillus
						blastococcus				cupriavidus
						beijerinckia				cryocola
						phycicoccus				tabrizicola
						jatrophihabitans				paracoccus
						candidatus nitrososphaera				stenotrophomonas
						candidatus rhabdochlamydia				corynebacterium
						nevskia				chryseobacterium
						rhodovastum				citrobacter
						thermoflexus				oxalobacter
						syntrophomonas				pelomonas
						chlamydia				dyadobacter
						proteinimicrobium				ochrobactrum
						longilinea				kaistia
						prolixibacter				herbiconiux
						bacteroides				pseudoalteromonas
						terrimonas				roseateles
						cytophaga				metallibacterium
						intrasporangium				pelotomaculum
						desulfocapsa				cloacibacterium
						rhodocyclus				micrococcus
						hirschia				candidatus odyssella
						curvibacter				achromobacter
						pseudoxanthomonas				pandoraea
						dechloromonas				trabulsiella
						nordella				leptospirillum
						lysobacter				acidiphilium
						hydrogenophaga				mizugakiibacter
						proteiniphilum				acidiferrobacter
						spiribacter				acidocella
						agromyces				acidisoma
						actinomyces				rarobacter
						nitrosospira				ferrovum
						lewinella				dermacoccus
						myxococcus				virgibacillus
						desulfobacterium				dietzia
						acetivibrio				shigella
						fluviicola
						flavihumibacter
						hyphomicrobium
						gordonibacter
						methylocaldum
						moorella
						stigmatella
						arenimonas
						denitratisoma
						fibrobacter
						beggiatoa
						desulfosporosinus
						ignavibacterium
						altererythrobacter
						thiorhodospira
						saccharophagus
						thiobacter
						corallococcus
						congregibacter
						parasegetibacter
						petrimonas
						actinotalea
						sandaracinus
						mesorhizobium
						candidatus carsonella
						lacibacter
						thermaerobacter
						georgenia
						succinispira
						thiohalophilus
						dongia
						treponema
						porphyrobacter
						sphingosinicella
						flexithrix
						phaselicystis
						sphingopyxis
						erythromicrobium
						caenimonas
						halorhodospira
						alkaliflexus
						anaerolinea
						methanosaeta
						phaeospirillum
						nitrosomonas
						roseimicrobium
						isoptericola
						aridibacter
						aquimonas
						sterolibacterium
						cellvibrio
						bulleidia
						jahnella
						plesiocystis
						desulfuromonas
						sanguibacter
						bosea
						croceicoccus
						marispirillum
						saccharofermentans
						pirellula
						ferribacterium
						comamonas
						blastocatella
						sporocytophaga
						prevotella
						methylobacter
						vasilyevaea
						spirochaeta
						methylophilus
						methylovorus
						rubrivivax
						jannaschia
						adhaeribacter
						caenispirillum
						trichococcus
						micromonospora
						methylomonas
						desulfopila
						leadbetterella
						terrabacter
						vampirovibrio
						sphingorhabdus
						peredibacter
						nocardioides
						turicibacter
						calditerricola
						desulfovibrio
						crocinitomix
						chitinimonas
						niabella
						bergeyella
						zhihengliuella
						ancylobacter
						azotobacter
						algoriphagus
						starkeya
						erythrobacter
						tropicibacter
						croceimarina
						nautella
						caldilinea
						actinoalloteichus
						microcystis
						panacagrimonas
						methanobacterium
						ruegeria
						loktanella
						tetrasphaera
						ureibacillus
						alicyclobacillus
						luteibacter
						lentzea
						ferrithrix
						modestobacter
						candidatus planktophila
						segetibacter
						dehalogenimonas
						nakamurella
						thermovenabulum
						listeria
						chroococcidiopsis
						caldalkalibacillus
						methylococcus
						owenweeksia
						ruminococcus
						labrenzia
						uliginosibacterium
						kutzneria
						geodermatophilus
						xylella
						caldicoprobacter
						candidatus blochmannia
