# Supplementary material for: Assessing microbial diversity in open-pit mining: Metabarcoding analysis of soil and pit microbiota across operational and restoration stages
Source: PLoS One. 2025 Apr 7;20(4):e0320923. doi: 10.1371/journal.pone.0320923 (PMC11975129; doi:10.1371/journal.pone.0320923)
Supplement: S2 dataset — Genera cited in the text are highlighted in yellow. (XLSX) [file pone.0320923.s014.xlsx]

## Sheet: Supporting Dataset "2"
	Supporting dataset 2: Distribution of common and exclusive bacterial classes and genera in pit and soil samples. Genera cited in the text are highlighted in yellow.
18S
Class level					Genus level
4 elements included exclusively in "Soil":		31 common elements in "Soil" and "Pits":	4 elements included exclusively in "pits":		92 elements included exclusively in "Soil":		17 elements included exclusively in "Pit":		276 common elements in "Soil" and "Pit":
Arthoniomycetes		Archaeorhizomycetes			marasmius		mucor		archaeorhizomyces
Neocallimastigomycetes		Mortierellomycetes			sclerotinia		phaeoacremonium		mortierella
Candelariomycetes		Pezizomycetes			gilkeya		wickerhamomyces		sphaerosporella
Entomophthoromycetes		Sordariomycetes			tricholoma		phylloporus		clavaria
		Agaricomycetes			cylindrocarpon		teuvoa		dacryopinax
		Leotiomycetes			pseudaleuria		uromyces		chaetomium
		Dacrymycetes			hymenoscyphus		gyroporus		paecilomyces
		Eurotiomycetes			tricladium		trametes		massarina
		Tremellomycetes			drechslera		sphaerodes		cryptococcus
		Dothideomycetes			sphaerostilbella		cephalotheca		leptodontidium
		Glomeromycetes			dactylaria		placynthiella		clavulina
		Lecanoromycetes			metarhizium		chalara		pochonia
		Umbelopsidomycetes			eocronartium		lophiostoma		phillipsia
		Chytridiomycetes			ganoderma		itersonilia		amanita
		Saccharomycetes			cortinarius		verpa		serendipita
		Microbotryomycetes			phaffia		kurtzmanomyces		trichoderma
		Orbiliomycetes			ramaria		elderia		trichosporon
		Pucciniomycetes			chaenothecopsis				penicillium
		Sareomycetes			phialocephala				cryptodiscus
		Malasseziomycetes			haplographium				neonectria
		Ascomycota			scleropezicula				diversispora
		Taphrinomycetes			fibroporia				spadicoides
		Geoglossomycetes			menispora				umbelopsis
		Olpidiomycetes			dominikia				phialophora
		Mucoromycetes			helicodendron				capronia
		Blastocladiomycetes			humicolopsis				eucasphaeria
		Zoopagomycota			cetraspora				glomus
		Agaricostilbomycetes			westerdykella				meliniomyces
		Cryptomycota			melampsora				pseudeurotium
		Basidiomycota			streptobotrys				conlarium
		Entorrhizomycetes			sterigmatomyces				leohumicola
					pseudogymnoascus				claussenomyces
					hypochnicium				cladophialophora
					angulomyces				phialea
					bipolaris				rickenella
					corynespora				amylocorticium
					saccharata				coprinellus
					cochliobolus				boletus
					hypholoma				aquaticola
					curvibasidium				coniochaeta
					tuber				hyphodiscus
					camarophyllus				trichocladium
					creolophus				rhizoscyphus
					calocera				microdochium
					lophotrichus				phaeomoniella
					verrucaria				sistotrema
					asterophora				apodus
					chrysosporium				colletotrichum
					dissophora				phialemonium
					ramariopsis				camarophyllopsis
					panellus				microglossum
					heteroacanthella				fusarium
					sarocladium				saccharomyces
					xenoteratosphaeria				microbotryozyma
					xylaria				cladosporium
					auricularia				podospora
					ochroconis				mollisia
					vararia				verticillium
					roccella				lobulomyces
					anhellia				scutellinia
					haptocillium				thielavia
					neocallimastix				mycosphaerella
					lyophyllum				phialosimplex
					agrocybe				ceramothyrium
					kluyveromyces				cephaliophora
					junghuhnia				aspergillus
					periconia				alatospora
					curvularia				aureobasidium
					nadsonia				gyoerffyella
					chaetosphaeronema				terfezia
					rasamsonia				scedosporium
					globulicium				volutella
					sarcodon				tolypocladium
					candelariella				amyloporia
					ramichloridium				acremonium
					schizophyllum				rhizophydium
					phacidiopycnis				archaeospora
					kochiomyces				psathyrella
					pseudorhizidium				neobulgaria
					udeniomyces				nectria
					phaeococcomyces				metschnikowia
					clitopilus				acidea
					calyptrozyma				eutypa
					oliveonia				rhizoctonia
					leccinum				funneliformis
					henningsomyces				tricharina
					thyronectria				ascobolus
					myrmecridium				betamyces
					bullera				helvella
					rhizopus				rhizidium
					pandora				holwaya
					daedalea				clonostachys
									claviradulomyces
									tarzetta
									cosmospora
									candida
									cercophora
									stachybotrys
									powellomyces
									schizothecium
									tetracladium
									fimetariella
									clydaea
									truncatella
									epicoccum
									maunachytrium
									rhinocladiella
									chytriomyces
									articulospora
									rhodotorula
									phoma
									leucosporidiella
									humicola
									nephroma
									sarea
									conocybe
									malassezia
									sebacina
									knufia
									kodamaea
									monodictys
									geomyces
									ambispora
									lecanicillium
									gnomoniopsis
									sarcostroma
									chaetosphaeria
									trichomerium
									tomentella
									coprinopsis
									galactomyces
									geotrichum
									preussia
									guehomyces
									scytalidium
									dwayaangam
									recurvomyces
									inocybe
									microbotryum
									thelebolus
									dioszegia
									protomyces
									exophiala
									acephala
									alternaria
									gelasinospora
									venturia
									otidea
									devriesia
									sabuloglossum
									nowakowskiella
									hydnellum
									olpidium
									pseudallescheria
									rhizomucor
									pichia
									monacrosporium
									doratomyces
									allomyces
									arthrobotrys
									cyberlindnera
									ramicandelaber
									echria
									operculomyces
									dendrochytridium
									falcocladium
									gibellulopsis
									galerina
									polyporus
									hygrocybe
									sporobolomyces
									neofabraea
									alogomyces
									incrucipulum
									lecanora
									pezizella
									sporormiella
									mycena
									alphamyces
									toxicocladosporium
									yamadazyma
									lasiodiplodia
									leptosphaeria
									stagonospora
									pseudocercosporella
									micarea
									trapeliopsis
									flaviporus
									genea
									rhodosporidium
									claroideoglomus
									plectosphaerella
									setosphaeria
									paramicrosporidium
									zygopleurage
									teratosphaeria
									peziza
									cladorrhinum
									anzina
									piriformospora
									dactylellina
									boeremia
									cadophora
									pycnobasidium
									arthrographis
									ophiocordyceps
									strelitziana
									chaetomella
									spizellomyces
									hortaea
									pycnoporellus
									microcera
									leucogyrophana
									dokmaia
									suillus
									entorrhiza
									zalerion
									phaeoisaria
									mastigobasidium
									gliomastix
									hyaloscypha
									hydnotrya
									cystoderma
									globomyces
									sporothrix
									rusavskia
									craterellus
									pholiota
									pezicula
									rhizophagus
									collophora
									rachicladosporium
									isaria
									gloeophyllum
									mrakiella
									hymenochaete
									nigrospora
									xenochalara
									rhizophlyctis
									acarospora
									sphaerobolus
									ceratobasidium
									ceratocystis
									piloderma
									parmelia
									stereum
									umbilicaria
									trapelia
									lecidella
									botrytis
									dimorphospora
									tremella
									triparticalcar
									stereocaulon
									entrophospora
									sordaria
									polymeridium
									hydrocina
									cudoniella
									spirosphaera
									lirula
									filobasidium
									sclerostagonospora
									curvicladium
									clavispora
									psilocybe
									taphrina
									bensingtonia
									botryosporium
									phaeosphaeria
									coniosporium
									coniothyrium
									hydropunctaria
									calonectria
									cordyceps
									annulatascus
